# Supplementary material for: Genetic structure of penicillin non-susceptible invasive Streptococcus pneumoniae in Colombia
Source: Microb Genom. 2026 May 19;12(5):001725. doi: 10.1099/mgen.0.001725 (PMC13186401; doi:10.1099/mgen.0.001725)
Supplement: Uncited Table S2. [file mgen-12-01725-s002.xlsx]

## Sheet: S2. Overview of data 
Genetic structure of penicillin-nonsusceptible invasive Streptococcus pneumoniae in Colombia
	id	isolate	location	isolate_date	gender	age	age_group	sample	diagnosis	PEN_MIC	PEN_INT	CRO_MIC	CRO_INT	CHL_MIC	CHL_INT	SXT_MIC	SXT_INT	ERY_MIC	ERY_INT	VAN_MIC	VAN_INT	TET_MIC	TET_INT	LVX_KB	LVX_INT	CLI_MIC	CLI_INT	serotype_lab	lineages	ST	aroE	gdh	gki	recP	spi	xpt	ddl	serotype_genomic	blaTEM_..assembled	blaTEM	blaTEM_..pct_id	blaTEM_..ctg_cov	cat..assembled	cat	erm_B_.assembled	erm_B	mef_A_.assembled	mef_A	msr_D_.assembled
1	G18003245	INS-Spn7161	Valle	2015-01-04	Male	93	> 60	Hemocultivo	Pneumonia	4	intermedia	1	susceptible	2	susceptible	>4	resistant	0.06	susceptible	0.5	susceptible	0.5	susceptible	23	susceptible	NA	NA	14	6	156	7	11	10	1	6	8	1	14	no	NA	NA	NA	no	NA	no	NA	no	NA	no
2	G18003246	INS-Spn7163	Bogota	2015-01-08	Male	83	> 60	Hemocultivo	Sepsis	2	susceptible	1	susceptible	>8	resistant	4	resistant	>1	resistant	0.5	susceptible	>8	resistant	23	susceptible	>1	resistant	23F	16	15257	4	4	468	4	4	1	1	23F	no	NA	NA	NA	yes	catA.NG_047564.1	yes	erm_B_.NG_047802.1	no	NA	no
3	G18003247	INS-Spn7164	Bogota	2015-01-08	Male	38	14 to < 50	LCR	Meningitis	2	susceptible	1	susceptible	4	susceptible	0.25	susceptible	0.06	susceptible	0.5	susceptible	0.25	susceptible	23	susceptible	NA	NA	35B	59	558	18	12	4	44	14	77	97	35B	no	NA	NA	NA	no	NA	no	NA	no	NA	no
4	G18003248	INS-Spn7169	Antioquia	2015-01-13	Male	66	> 60	Hemocultivo	Meningitis	0.25	susceptible	0.25	susceptible	2	susceptible	0.25	susceptible	>1	resistant	0.5	susceptible	0.25	susceptible	24	susceptible	0.06	susceptible	6A	13	15258	7	25	4	4	15	6	28	06A	no	NA	NA	NA	no	NA	no	NA	yes	mef_A_.NG_047958.1	yes
5	G18003249	INS-Spn7170	Antioquia	2015-01-13	Female	75	> 60	Hemocultivo	Sepsis	0.5	susceptible	0.25	susceptible	4	susceptible	4	resistant	0.06	susceptible	0.5	susceptible	0.25	susceptible	23	susceptible	NA	NA	23F	5	15259	7	25	41	6	1	22	8	23F	no	NA	NA	NA	no	NA	no	NA	no	NA	no
6	G18003250	INS-Spn7176	Antioquia	2015-01-13	Male	7	5 to < 14	Hemocultivo	Other	0.5	susceptible	0.25	susceptible	2	susceptible	1	intermedia	1	resistant	0.5	susceptible	>8	resistant	24	susceptible	0.125	susceptible	19F	1	236	15	16	19	15	6	20	26	19F	no	NA	NA	NA	no	NA	no	NA	yes	mef_A_.NG_047958.1	yes
7	G18003251	INS-Spn7186	Bogota	2015-01-15	Male	31	14 to < 50	Hemocultivo	Pneumonia	4	intermedia	2	intermedia	4	susceptible	>4	resistant	0.03	susceptible	0.5	susceptible	0.5	susceptible	23	susceptible	NA	NA	14	6	6f25bcb6200d25e8a50cf65542a38cd98bcece64	7	33048ea03eaeecb46cf12a23e360f6c2030a2a51	10	1	6	8	1	14	no	NA	NA	NA	no	NA	no	NA	no	NA	no
8	G18003252	INS-Spn7203	Bogota	2015-01-22	Female	35	14 to < 50	Hemocultivo	Pneumonia	0.5	susceptible	0.25	susceptible	4	susceptible	0.25	susceptible	0.06	susceptible	0.5	susceptible	2	intermedia	21	susceptible	NA	NA	6A	5	15260	7	25	8	6	15	6	8	06A	no	NA	NA	NA	no	NA	no	NA	no	NA	no
9	G18003254	INS-Spn7206	Bogota	2015-01-22	Male	12	5 to < 14	Hemocultivo	Febrile syndrome	0.125	susceptible	0.125	susceptible	2	susceptible	0.125	susceptible	1	resistant	0.25	susceptible	1	susceptible	25	susceptible	>1	resistant	6C	47	386	32	28	1	1	15	52	14	06C	no	NA	NA	NA	no	NA	yes	erm_B_.NG_047798.1	no	NA	no
10	G18003255	INS-Spn7214	Antioquia	2015-01-27	Female	66	> 60	Hemocultivo	Meningitis	0.125	susceptible	0.06	susceptible	4	susceptible	0.125	susceptible	>1	resistant	0.25	susceptible	>8	resistant	24	susceptible	>1	resistant	15A	9	63	2	5	36	12	17	21	14	15A	no	NA	NA	NA	no	NA	yes	erm_B_.NG_047798.1	no	NA	no
11	G18003257	INS-Spn7224	Antioquia	2015-02-03	Male	SD	No data	LCR	Meningitis	1	susceptible	1	susceptible	4	susceptible	0.5	susceptible	1	resistant	0.5	susceptible	1	susceptible	21	susceptible	>1	resistant	11A	13	15244	7	25	4	4	15	220	997	06A	no	NA	NA	NA	no	NA	no	NA	yes	mef_A_.NG_047958.1	yes
12	G18003258	INS-Spn7226	Caqueta	2015-01-30	Male	83	> 60	Hemocultivo	Sepsis	0.5	susceptible	0.25	susceptible	2	susceptible	0.25	susceptible	1	resistant	0.5	susceptible	0.25	susceptible	23	susceptible	0.125	susceptible	6A	13	473	7	25	4	4	15	20	28	06A	no	NA	NA	NA	no	NA	no	NA	yes	mef_A_.NG_047958.1	yes
13	G18003260	INS-Spn7230	Valle	2015-02-06	Male	81	> 60	Hemocultivo	Pneumonia	2	susceptible	1	susceptible	4	susceptible	4	resistant	1	resistant	0.25	susceptible	8	resistant	24	susceptible	>256	resistant	6D	59	558	18	12	4	44	14	77	97	35B	no	NA	NA	NA	no	NA	no	NA	no	NA	no
14	G18003263	INS-Spn7242	Valle	2015-02-16	Female	0.04	< 2	Hemocultivo	No data	0.25	susceptible	0.25	susceptible	2	susceptible	0.25	susceptible	>1	resistant	0.5	susceptible	0.25	susceptible	22	susceptible	0.125	susceptible	6A	13	473	7	25	4	4	15	20	28	06A	no	NA	NA	NA	no	NA	no	NA	yes	mef_A_.NG_047958.1	yes
16	G18003269	INS-Spn7275	Bogota	2015-03-12	Female	SD	No data	Hemocultivo	Meningitis	0.5	susceptible	0.25	susceptible	2	susceptible	0.25	susceptible	1	resistant	0.5	susceptible	0.5	susceptible	24	susceptible	0.125	susceptible	6A	13	15244	7	25	4	4	15	220	997	06A	no	NA	NA	NA	no	NA	no	NA	yes	mef_A_.NG_047958.1	yes
17	G18003272	INS-Spn7282	Valle	2015-03-13	Female	6	5 to < 14	Hemocultivo	Febrile syndrome	1	susceptible	0.5	susceptible	2	susceptible	0.25	susceptible	0.06	susceptible	0.25	susceptible	0.25	susceptible	23	susceptible	NA	NA	15B	4	199	8	13	14	4	17	4	14	15B	no	NA	NA	NA	no	NA	no	NA	no	NA	no
18	G18003275	INS-Spn7289	Cesar	2015-03-18	Male	0.05	< 2	LCR	Meningitis	0.5	susceptible	0.5	susceptible	2	susceptible	4	resistant	0.25	susceptible	0.5	susceptible	0.25	susceptible	22	susceptible	NA	NA	9V	6	156	7	11	10	1	6	8	1	09V	no	NA	NA	NA	no	NA	no	NA	no	NA	no
19	G18003279	INS-Spn7299	Bogota	2015-03-27	Male	75	> 60	LCR	Meningitis	1	susceptible	0.125	susceptible	4	susceptible	1	intermedia	1	resistant	0.5	susceptible	8	resistant	21	susceptible	>256	resistant	24F	10	4253	12	19	2	17	10	22	14	serogroup 24	no	NA	NA	NA	no	NA	yes	erm_B_.NG_047798.1	no	NA	no
20	G18003281	INS-Spn7304	Santander	2015-03-30	Male	55	50 to < 60	Hemocultivo	Sepsis	0.5	susceptible	0.125	susceptible	2	susceptible	4	resistant	0.06	susceptible	0.5	susceptible	0.5	susceptible	22	susceptible	NA	NA	23F	5	15261	7	25	41	6	1	4	8	23F	no	NA	NA	NA	no	NA	no	NA	no	NA	no
21	G18003282	INS-Spn7308	Risaralda	2015-04-10	Female	6	5 to < 14	Hemocultivo	Pneumonia	2	susceptible	2	intermedia	4	susceptible	8	resistant	>16	resistant	0.5	susceptible	0.5	susceptible	21	susceptible	>256	resistant	19F	10	2307	11	19	2	17	6	22	223	19F	no	NA	NA	NA	no	NA	yes	erm_B_.NG_047800.1	no	NA	no
22	G18003283	INS-Spn7309	Antioquia	2015-04-10	Male	64	> 60	SD	Pneumonia	0.25	susceptible	0.25	susceptible	4	susceptible	0.5	susceptible	0.03	susceptible	0.5	susceptible	1	susceptible	20	susceptible	NA	NA	6A	5	15260	7	25	8	6	15	6	8	06A	no	NA	NA	NA	no	NA	no	NA	no	NA	no
23	G18003285	INS-Spn7315	Caldas	2015-04-10	Male	SD	No data	Hemocultivo	Other	0.25	susceptible	0.125	susceptible	4	susceptible	2	intermedia	0.03	susceptible	0.5	susceptible	0.25	susceptible	19	susceptible	NA	NA	23F	5	338	7	13	8	6	1	6	8	23F	partial	blaTEM_95.NG_050304.1	100	2.2	no	NA	no	NA	no	NA	no
24	G18003287	INS-Spn7319	Valle	2015-04-15	Female	2	2 to < 5	Hemocultivo	Febrile syndrome	0.25	susceptible	0.06	susceptible	2	susceptible	4	resistant	0.06	susceptible	0.5	susceptible	8	resistant	22	susceptible	NA	NA	15C	5	16311	7	6	8	6	1	6	8	15C	no	NA	NA	NA	no	NA	no	NA	no	NA	no
25	G18003289	INS-Spn7331	Narino	2015-04-23	Female	SD	No data	LCR	Meningitis	0.25	susceptible	0.125	susceptible	4	susceptible	4	resistant	0.03	susceptible	0.5	susceptible	0.25	susceptible	22	susceptible	NA	NA	23B	5	2372	18	13	8	6	3	6	46	23B1	no	NA	NA	NA	no	NA	no	NA	no	NA	no
26	G18003297	INS-Spn7359	Antioquia	2015-05-07	Male	63	> 60	Hemocultivo	Sepsis	0.5	susceptible	0.5	susceptible	4	susceptible	0.5	susceptible	>256	resistant	0.5	susceptible	0.125	susceptible	24	susceptible	>256	resistant	23A	5	338	7	13	8	6	1	6	8	23A	no	NA	NA	NA	no	NA	yes	erm_B_.NG_047802.1	no	NA	no
27	G18003307	INS-Spn7434	Antioquia	2015-06-23	Female	26	14 to < 50	Hemocultivo	Pneumonia	2	susceptible	0.5	susceptible	4	susceptible	8	resistant	>16	resistant	0.5	susceptible	0.25	susceptible	21	susceptible	>256	resistant	19F	198	88	5	5	7	7	8	5	7	19F	no	NA	NA	NA	no	NA	yes	erm_B_.NG_047798.1	no	NA	no
28	G18003308	GMR-Spn7438	Antioquia	2015-06-25	Female	91	> 60	LCR_Hemocultivo	Meningitis	0.125	resistant	0.06	susceptible	4	susceptible	8	resistant	0.06	susceptible	1	susceptible	16	resistant	22	susceptible	NA	NA	23F	14	242	15	29	4	21	30	1	14	23F	no	NA	NA	NA	no	NA	no	NA	no	NA	no
29	G18003312	GMR-Spn7471	Santander	2015-07-15	Male	14	14 to < 50	LCR	Meningitis	0.125	resistant	0.06	susceptible	4	susceptible	0.25	susceptible	0.125	susceptible	1	susceptible	1	susceptible	24	susceptible	NA	NA	19F	novel	1487	1	5	4	12	49	3	8	19F	no	NA	NA	NA	no	NA	no	NA	no	NA	no
30	G18003313	GMR-Spn7483	Valle	2015-07-22	Male	70	> 60	L. Pleural	Other	0.125	susceptible	0.06	susceptible	4	susceptible	0.25	susceptible	>16	resistant	0.5	susceptible	>16	resistant	23	susceptible	>256	resistant	6C	47	386	32	28	1	1	15	52	14	06C	no	NA	NA	NA	no	NA	yes	erm_B_.NG_047798.1	no	NA	no
31	G18003315	GMR-Spn7487	Santander	2015-07-22	Female	15	14 to < 50	Hemocultivo	Sepsis	0.25	susceptible	0.125	susceptible	4	susceptible	0.25	susceptible	>16	resistant	0.5	susceptible	>16	resistant	25	susceptible	>256	resistant	19F	9	861	2	5	4	12	17	21	14	untypable	no	NA	NA	NA	no	NA	yes	erm_B_.NG_047798.1	no	NA	no
32	G18003316	GMR-Spn7488	Santander	2015-07-22	Male	57	50 to < 60	LCR	Meningitis	0.25	resistant	0.125	susceptible	4	susceptible	0.5	susceptible	>16	resistant	0.5	susceptible	>16	resistant	22	susceptible	>256	resistant	19F	9	861	2	5	4	12	17	21	14	untypable	no	NA	NA	NA	no	NA	yes	erm_B_.NG_047798.1	no	NA	no
33	G18003317	GMR-Spn7500	Tolima	2015-07-31	Male	87	> 60	LCR	Meningitis	0.5	resistant	0.25	susceptible	4	susceptible	8	resistant	0.06	susceptible	0.5	susceptible	0.5	susceptible	23	susceptible	NA	NA	23F	59	558	18	12	4	44	14	77	97	35B	no	NA	NA	NA	no	NA	no	NA	yes	mef_A_.NG_047958.1	yes
34	G18003319	GMR-Spn7510	Boyaca	2015-08-11	Female	74	> 60	Hemocultivo	Pneumonia	4	intermedia	2	intermedia	4	susceptible	8	resistant	0.06	susceptible	0.5	susceptible	0.25	susceptible	20	susceptible	NA	NA	14	6	6f25bcb6200d25e8a50cf65542a38cd98bcece64	7	33048ea03eaeecb46cf12a23e360f6c2030a2a51	10	1	6	8	1	14	no	NA	NA	NA	no	NA	no	NA	no	NA	no
35	G18003321	GMR-Spn7527	Cesar	2015-08-21	Female	0.01	< 2	L. pleural	Pneumonia	1	susceptible	0.125	susceptible	4	susceptible	4	resistant	0.125	susceptible	0.5	susceptible	0.125	susceptible	22	susceptible	NA	NA	15C	48	3557	7	41	47	16	6	14	17	15C	no	NA	NA	NA	no	NA	no	NA	no	NA	no
36	G18003322	GMR-Spn7528	Risaralda	2015-08-21	Male	5	5 to < 14	Hemocultivo	Febrile syndrome	2	susceptible	1	susceptible	4	susceptible	8	resistant	0.06	susceptible	0.5	susceptible	0.25	susceptible	23	susceptible	NA	NA	14	6	156	7	11	10	1	6	8	1	14	no	NA	NA	NA	no	NA	no	NA	no	NA	no
37	G18003323	GMR-Spn7529	Risaralda	2015-08-26	Male	42	14 to < 50	Hemocultivo	Pneumonia	0.25	susceptible	0.25	susceptible	4	susceptible	0.25	susceptible	8	resistant	1	susceptible	0.5	susceptible	24	susceptible	0.125	susceptible	6A	13	473	7	25	4	4	15	20	28	06A	no	NA	NA	NA	no	NA	no	NA	yes	mef_A_.NG_047958.1	yes
38	G18003325	GMR-Spn7531	Risaralda	2015-08-26	Male	5	5 to < 14	Hemocultivo	Pneumonia	4	intermedia	2	intermedia	4	susceptible	>16	resistant	0.06	susceptible	0.5	susceptible	0.5	susceptible	23	susceptible	NA	NA	14	6	156	7	11	10	1	6	8	1	14	no	NA	NA	NA	no	NA	no	NA	no	NA	no
39	G18003327	GMR-Spn7539	Quindio	2015-08-30	Female	82	> 60	Hemocultivo	Pneumonia	1	susceptible	0.5	susceptible	4	susceptible	16	resistant	0.125	susceptible	0.5	susceptible	0.25	susceptible	24	susceptible	NA	NA	14	18	c9219de59aa3dd98fa73b48d261d5d431f509182	1	5	4	4	15	3	11a790c11c15028d82ffcb46a75b3fa678ad1722	14	no	NA	NA	NA	no	NA	no	NA	no	NA	no
40	G18003331	GMR-Spn7550	Atlantico	2015-09-03	Male	60	> 60	LCR	Meningitis	0.25	resistant	0.125	susceptible	4	susceptible	8	resistant	16	resistant	0.5	susceptible	>16	resistant	24	susceptible	>256	resistant	23F	5	15243	7	13	703	6	1	1	8	23F	no	NA	NA	NA	no	NA	yes	erm_B_.NG_047802.1	no	NA	no
41	G18003332	GMR-Spn7565	Risaralda	2015-09-11	Male	SD	No data	LCR	Meningitis	0.5	resistant	0.25	susceptible	4	susceptible	0.25	susceptible	4	resistant	0.5	susceptible	0.25	susceptible	21	susceptible	0.25	susceptible	6A	13	473	7	25	4	4	15	20	28	06A	no	NA	NA	NA	no	NA	no	NA	yes	mef_A_.NG_047958.1	yes
42	G18003335	GMR-Spn7584	Casanare	2015-09-24	Female	60	> 60	Hemocultivo	Pneumonia	2	susceptible	1	susceptible	4	susceptible	16	resistant	0.06	susceptible	0.5	susceptible	0.25	susceptible	24	susceptible	NA	NA	14	6	156	7	11	10	1	6	8	1	14	no	NA	NA	NA	no	NA	no	NA	no	NA	no
43	G18003340	GMR-Spn7612	Boyaca	2015-10-09	Male	62	> 60	LCR	Meningitis	0.125	resistant	0.125	susceptible	4	susceptible	0.5	susceptible	0.03	susceptible	1	susceptible	0.25	susceptible	23	susceptible	NA	NA	6A	novel	15262	7	8	4	43	15	88	14	06A	no	NA	NA	NA	no	NA	no	NA	no	NA	no
44	G18003349	GMR-Spn7645	Boyaca	2015-10-29	Male	59	50 to < 60	Hemocultivo	Sepsis	4	intermedia	2	intermedia	4	susceptible	8	resistant	0.125	susceptible	1	susceptible	0.5	susceptible	24	susceptible	NA	NA	14	novel	156	7	11	10	1	6	8	1	14	no	NA	NA	NA	no	NA	no	NA	no	NA	no
45	G18003354	GMR-Spn7676	Santander	2015-11-19	Female	70	> 60	Hemocultivo	Other	0.5	susceptible	0.03	susceptible	4	susceptible	4	resistant	0.03	susceptible	0.5	susceptible	0.25	susceptible	23	susceptible	NA	NA	23B	5	2372	18	13	8	6	3	6	46	23B1	no	NA	NA	NA	no	NA	no	NA	no	NA	no
46	G18003358	GMR-Spn7699	Bogota	2015-12-03	Female	0.03	< 2	Hemocultivo	Other	0.125	susceptible	0.06	susceptible	4	susceptible	0.5	susceptible	>16	resistant	0.5	susceptible	>16	resistant	24	susceptible	>256	resistant	6C	47	4310	32	28	1	1	15	1	14	06C	no	NA	NA	NA	no	NA	yes	erm_B_.NG_047798.1	no	NA	no
47	G18003362	GMR-Spn7729	Valle	2015-12-21	Female	90	> 60	Hemocultivo	Pneumonia	0.125	susceptible	0.06	susceptible	4	susceptible	0.25	susceptible	>16	resistant	0.25	susceptible	>16	resistant	23	susceptible	>256	resistant	6C	47	4310	32	28	1	1	15	1	14	06C	no	NA	NA	NA	no	NA	yes	erm_B_.NG_047798.1	no	NA	no
48	G18003364	GMR-Spn7749	Antioquia	2016-01-08	Female	37	14 to < 50	Hemocultivo	Sepsis	1	susceptible	0.5	susceptible	4	susceptible	0.5	susceptible	4	resistant	0.5	susceptible	>16	resistant	23	susceptible	>256	resistant	23A	5	5242	7	13	8	6	1	337	8	23A	no	NA	NA	NA	no	NA	yes	erm_B_.NG_047802.1	no	NA	no
49	G18003370	GMR-Spn7800	Antioquia	2016-02-18	Female	8	5 to < 14	Hemocultivo	Sepsis	0.25	susceptible	0.125	susceptible	4	susceptible	0.25	susceptible	4	resistant	0.25	susceptible	0.5	susceptible	28	susceptible	0.25	susceptible	6A	13	15263	7	25	4	12	15	20	14	06A	no	NA	NA	NA	no	NA	no	NA	yes	mef_A_.NG_047958.1	yes
50	G18003371	GMR-Spn7803	Bogota	2016-02-18	Female	0.03	< 2	LCR	Meningitis	0.125	susceptible	0.06	susceptible	4	susceptible	0.25	susceptible	0.06	susceptible	0.5	susceptible	0.5	susceptible	29	susceptible	NA	NA	6C	547	9007	1	10	9	43	10	1	6	06C	no	NA	NA	NA	no	NA	no	NA	no	NA	no
51	G18003372	GMR-Spn7807	Bogota	2016-02-25	Female	81	> 60	Hemocultivo	Other	0.25	susceptible	0.06	susceptible	4	susceptible	0.25	susceptible	>16	resistant	0.5	susceptible	16	resistant	27	susceptible	>256	resistant	6C	47	386	32	28	1	1	15	52	14	06C	no	NA	NA	NA	no	NA	yes	erm_B_.NG_047798.1	no	NA	no
52	G18003373	GMR-Spn7814	Valle	2016-02-26	Male	3	2 to < 5	Hemocultivo	Febrile syndrome	0.5	susceptible	0.125	susceptible	4	susceptible	8	resistant	0.06	susceptible	0.5	susceptible	0.5	susceptible	25	susceptible	NA	NA	14	6	156	7	11	10	1	6	8	1	14	no	NA	NA	NA	no	NA	no	NA	no	NA	no
53	G18003375	GMR-Spn7835	Antioquia	2016-03-10	Male	12	5 to < 14	Hemocultivo	Sepsis	0.25	susceptible	0.125	susceptible	4	susceptible	0.5	susceptible	1	resistant	0.5	susceptible	8	resistant	25	susceptible	>1	resistant	15A	9	63	2	5	36	12	17	21	14	15A	no	NA	NA	NA	no	NA	yes	erm_B_.NG_047798.1	no	NA	no
54	G18003376	GMR-Spn7856	Cauca	2016-03-29	Female	13	5 to < 14	Hemocultivo	Sepsis	0.125	susceptible	0.06	susceptible	2	susceptible	2	intermedia	0.06	susceptible	0.5	susceptible	0.25	susceptible	25	susceptible	NA	NA	34	576	65e82eb78a96cb64bcabf4bd71ffe6a991721eaa	15	5	f2bc6d4026ce8b4f866434104792806984f7d5d0	1	9	1	18	34	no	NA	NA	NA	no	NA	no	NA	no	NA	no
55	G18003377	GMR-Spn7870	Antioquia	2016-04-01	Female	76	> 60	Hemocultivo	Sepsis	4	intermedia	1	susceptible	4	susceptible	4	resistant	0.06	susceptible	0.5	susceptible	0.25	susceptible	24	susceptible	NA	NA	14	6	156	7	11	10	1	6	8	1	14	no	NA	NA	NA	no	NA	no	NA	no	NA	no
56	G18003378	GMR-Spn7872	Risaralda	2016-04-01	Female	1	< 2	Hemocultivo	Pneumonia	0.25	susceptible	0.25	susceptible	4	susceptible	0.125	susceptible	0.06	susceptible	0.5	susceptible	1	susceptible	23	susceptible	NA	NA	6A	5	15260	7	25	8	6	15	6	8	06A	no	NA	NA	NA	no	NA	no	NA	no	NA	no
57	G18003383	GMR-Spn7899	Antioquia	2016-04-14	Female	53	50 to < 60	Hemocultivo	Other	0.25	susceptible	0.25	susceptible	4	susceptible	0.25	susceptible	>1	resistant	0.5	susceptible	0.5	susceptible	25	susceptible	0.06	susceptible	6B	13	15242	7	25	702	4	15	1	28	6E(6B)	no	NA	NA	NA	no	NA	no	NA	yes	mef_A_.NG_047958.1	yes
58	G18003384	GMR-Spn7904	Risaralda	2016-04-15	Male	56	50 to < 60	LCR	Pneumonia	1	susceptible	1	susceptible	4	susceptible	0.5	susceptible	>1	resistant	0.5	susceptible	>8	resistant	24	susceptible	>1	resistant	19F	9	2100	2	5	36	12	8	21	14	19F	no	NA	NA	NA	no	NA	yes	erm_B_.NG_047798.1	no	NA	no
59	G18003388	GMR-Spn7920	Risaralda	2016-04-22	Male	11	5 to < 14	Hemocultivo	Pneumonia	0.5	susceptible	0.25	susceptible	4	susceptible	0.25	susceptible	1	resistant	0.5	susceptible	0.5	susceptible	23	susceptible	>256	resistant	23A	5	338	7	13	8	6	1	6	8	23A	no	NA	NA	NA	no	NA	yes	erm_B_.NG_047802.1	no	NA	no
60	G18003389	GMR-Spn7921	Caldas	2016-04-25	Male	SD	No data	Lavado Bronco Alveolar	Pneumonia	0.5	susceptible	0.25	susceptible	2	susceptible	0.25	susceptible	>1	resistant	0.5	susceptible	0.25	susceptible	27	susceptible	0.25	susceptible	6A	13	473	7	25	4	4	15	20	28	06A	no	NA	NA	NA	no	NA	no	NA	yes	mef_A_.NG_047958.1	yes
61	G18003395	GMR-Spn7945	Valle	2016-05-13	Female	49	14 to < 50	Hemocultivo	No data	1	susceptible	0.25	susceptible	4	susceptible	0.5	susceptible	16	resistant	0.5	susceptible	16	resistant	23	susceptible	>256	resistant	23A	5	338	7	13	8	6	1	6	8	23A	no	NA	NA	NA	no	NA	yes	erm_B_.NG_047802.1	no	NA	no
62	G18003396	GMR-Spn7954	Bogota	2016-05-19	Female	70	> 60	Hemocultivo	Pneumonia	2	susceptible	1	susceptible	2	susceptible	0.25	susceptible	>1	resistant	0.5	susceptible	0.125	susceptible	25	susceptible	>1	resistant	29	59	558	18	12	4	44	14	77	97	35B	no	NA	NA	NA	no	NA	yes	erm_B_.NG_047798.1	no	NA	no
63	G18003404	GMR-Spn8004	Valle	2016-06-16	Female	35	14 to < 50	hemocultivo	No data	0.25	susceptible	0.25	susceptible	4	susceptible	4	resistant	>1	resistant	0.5	susceptible	>8	resistant	25	susceptible	>1	resistant	23F	5	15243	7	13	703	6	1	1	8	23F	no	NA	NA	NA	no	NA	yes	erm_B_.NG_047802.1	no	NA	no
64	G18003410	GMR-Spn8021	Cesar	2016-06-27	Male	71	> 60	Sec. Orotraqueal	Pneumonia	0.5	susceptible	0.125	susceptible	2	susceptible	2	intermedia	0.06	susceptible	0.5	susceptible	0.25	susceptible	24	susceptible	NA	NA	15B	48	3557	7	41	47	16	6	14	17	15B	no	NA	NA	NA	no	NA	no	NA	no	NA	no
65	G18003414	GMR-Spn8032	Cundinamarca	2016-07-01	Male	64	> 60	Hemocultivo	Meningitis	0.125	susceptible	0.03	susceptible	2	susceptible	0.25	susceptible	0.03	susceptible	0.5	susceptible	0.5	susceptible	24	susceptible	NA	NA	23A	7	42	1	8	9	9	6	4	6	23A	no	NA	NA	NA	no	NA	no	NA	no	NA	no
66	G18003416	GMR-Spn8035	Cundinamarca	2016-07-06	Female	79	> 60	Hemocultivo	Febrile syndrome	0.125	susceptible	0.06	susceptible	4	susceptible	0.25	susceptible	>1	resistant	0.5	susceptible	1	susceptible	24	susceptible	>1	resistant	6C	47	386	32	28	1	1	15	52	14	06C	no	NA	NA	NA	no	NA	yes	erm_B_.NG_047798.1	no	NA	no
67	G18003419	GMR-Spn8050	Valle	2016-07-11	Male	54	50 to < 60	Hemocultivo	No data	0.125	susceptible	0.03	susceptible	8	resistant	0.25	susceptible	0.25	susceptible	0.5	susceptible	8	resistant	24	susceptible	NA	NA	3	12	180	7	15	2	10	6	1	22	3	no	NA	NA	NA	yes	catA.NG_047564.1	yes	erm_B_.NG_047798.1	no	NA	no
68	G18003420	GMR-Spn8051	Atlantico	2016-07-12	Female	62	> 60	LCR	Meningitis	0.25	susceptible	0.06	susceptible	2	susceptible	2	intermedia	0.06	susceptible	0.5	susceptible	0.25	susceptible	23	susceptible	NA	NA	23B	5	2372	18	13	8	6	3	6	46	23B1	no	NA	NA	NA	no	NA	no	NA	no	NA	no
69	G18003422	GMR-Spn8064	Antioquia	2016-07-15	Male	50		Hemocultivo	Pneumonia	0.125	susceptible	0.125	susceptible	4	susceptible	2	intermedia	0.06	susceptible	0.5	susceptible	2	intermedia	21	susceptible	NA	NA	15B	131	8495	7	5	4	117	36	259	74	15B	no	NA	NA	NA	no	NA	no	NA	no	NA	no
70	G18003424	GMR-Spn8086	Boyaca	2016-07-29	Male	55	50 to < 60	L.C.R	Meningitis	0.25	susceptible	0.125	susceptible	4	susceptible	2	intermedia	0.06	susceptible	0.5	susceptible	0.25	susceptible	24	susceptible	NA	NA	23B	5	1373	7	43	8	6	25	6	8	23B1	no	NA	NA	NA	no	NA	no	NA	no	NA	no
71	G18003427	GMR-Spn8091	Risaralda	2016-08-03	Male	19	14 to < 50	L.C.R	Other	0.5	susceptible	0.25	susceptible	4	susceptible	0.25	susceptible	>1	resistant	0.5	susceptible	0.25	susceptible	24	susceptible	0.06	susceptible	6A	13	473	7	25	4	4	15	20	28	06A	no	NA	NA	NA	no	NA	no	NA	yes	mef_A_.NG_047958.1	yes
72	G18003430	GMR-Spn8107	Bogota	2016-08-11	Male	SD	No data	Hemocultivo	Pneumonia	0.25	susceptible	0.25	susceptible	4	susceptible	0.25	susceptible	>1	resistant	0.5	susceptible	0.25	susceptible	24	susceptible	0.06	susceptible	6A	13	473	7	25	4	4	15	20	28	06A	no	NA	NA	NA	no	NA	no	NA	yes	mef_A_.NG_047958.1	yes
73	G18003434	GMR-Spn8122	Boyaca	2016-08-12	Female	60	> 60	LCR	Meningitis	0.5	susceptible	0.5	susceptible	2	susceptible	0.25	susceptible	0.06	susceptible	0.5	susceptible	1	susceptible	22	susceptible	NA	NA	6A	13	471	7	25	4	4	15	1	28	06A	no	NA	NA	NA	no	NA	no	NA	no	NA	no
74	G18003437	GMR-Spn8136	Bolivar	2016-08-25	Female	57	50 to < 60	LCR	Meningitis	0.125	susceptible	0.125	susceptible	2	susceptible	0.25	susceptible	0.06	susceptible	0.5	susceptible	0.25	susceptible	23	susceptible	NA	NA	23A	7	42	1	8	9	9	6	4	6	23A	no	NA	NA	NA	no	NA	no	NA	no	NA	no
75	G18003439	GMR-Spn8141	Risaralda	2016-08-29	Female	35	14 to < 50	Hemocultivo	Sepsis	0.125	susceptible	0.125	susceptible	2	susceptible	0.25	susceptible	0.06	susceptible	0.5	susceptible	1	susceptible	22	susceptible	NA	NA	7F	15	191	8	9	2	1	6	1	17	07F	no	NA	NA	NA	no	NA	no	NA	no	NA	no
76	G18003448	GMR-Spn8172-A	Caldas	2016-09-08	Female	1	< 2	Hemocultivo	Pneumonia	1	susceptible	0.25	susceptible	4	susceptible	1	intermedia	>1	resistant	0.5	susceptible	>8	resistant	20	susceptible	>1	resistant	24B	10	230	12	19	2	17	6	22	14	serogroup 24	no	NA	NA	NA	no	NA	yes	erm_B_.NG_047798.1	no	NA	no
77	G18003450	GMR-Spn8183	Cundinamarca	2016-09-13	Male	78	> 60	Hemocultivo	Sepsis	0.5	susceptible	0.125	susceptible	4	susceptible	4	resistant	0.06	susceptible	0.5	susceptible	0.25	susceptible	23	susceptible	NA	NA	23B	5	2372	18	13	8	6	3	6	46	23B1	no	NA	NA	NA	no	NA	no	NA	no	NA	no
78	G18003454	GMR-Spn8192	Cundinamarca	2016-09-16	Female	2	2 to < 5	Hemocultivo	Febrile syndrome	0.5	susceptible	0.25	susceptible	4	susceptible	0.5	susceptible	>1	resistant	0.5	susceptible	>8	resistant	23	susceptible	>1	resistant	23A	5	338	7	13	8	6	1	6	8	23A	no	NA	NA	NA	no	NA	yes	erm_B_.NG_047802.1	no	NA	no
79	G18003457	GMR-Spn8198	Bolivar	2016-09-20	Male	4	2 to < 5	Hemocultivo	No data	0.125	susceptible	0.125	susceptible	4	susceptible	>4	resistant	0.06	susceptible	0.5	susceptible	0.5	susceptible	25	susceptible	NA	NA	6A	64	460	5	7	4	10	10	1	27	06A	no	NA	NA	NA	no	NA	no	NA	no	NA	no
80	G18003460	GMR-Spn8204	Valle	2016-09-23	Male	16	14 to < 50	LCR	Meningitis	0.25	resistant	0.125	susceptible	4	susceptible	0.06	susceptible	0.06	susceptible	0.5	susceptible	>8	resistant	23	susceptible	NA	NA	23F	5	338	7	13	8	6	1	6	8	23F	no	NA	NA	NA	no	NA	no	NA	no	NA	no
81	G18003463	GMR-Spn8212	Bogota	2016-09-29	Male	11	5 to < 14	Hemocultivo	Other	1	susceptible	0.125	susceptible	4	susceptible	4	resistant	>1	resistant	0.5	susceptible	0.5	susceptible	23	susceptible	0.125	susceptible	15B	48	3557	7	41	47	16	6	14	17	15B	no	NA	NA	NA	no	NA	no	NA	yes	mef_A_.NG_047958.1	yes
82	G18003466	GMR-Spn8217	Risaralda	2016-09-30	Male	68	> 60	Hemocultivo	Sepsis	4	intermedia	2	intermedia	4	susceptible	>4	resistant	0.06	susceptible	0.5	susceptible	1	susceptible	22	susceptible	NA	NA	14	6	156	7	11	10	1	6	8	1	14	no	NA	NA	NA	no	NA	no	NA	no	NA	no
83	G18003467	GMR-Spn8228	Risaralda	2016-10-05	Male	68	> 60	Hemocultivo	Sepsis	4	intermedia	2	intermedia	4	susceptible	>4	resistant	0.06	susceptible	0.5	susceptible	1	susceptible	23	susceptible	NA	NA	14	6	156	7	11	10	1	6	8	1	14	no	NA	NA	NA	no	NA	no	NA	no	NA	no
84	G18003471	GMR-Spn8254	Norte de Santander	2016-10-20	Male	59	50 to < 60	Secrecion Bronquial	Pneumonia	0.25	susceptible	0.25	susceptible	4	susceptible	1	intermedia	0.06	susceptible	0.5	susceptible	0.5	susceptible	22	susceptible	NA	NA	6B	novel	16312	7	25	4	5	13	6	28	6E(6B)	no	NA	NA	NA	no	NA	no	NA	no	NA	no
85	G18003476	GMR-Spn8261	Valle	2016-10-20	Female	63	> 60	Hemocultivo	No data	0.125	susceptible	0.125	susceptible	4	susceptible	4	resistant	0.06	susceptible	0.5	susceptible	>8	resistant	21	susceptible	NA	NA	19F	44	391	7	14	4	12	1	20	14	untypable	no	NA	NA	NA	no	NA	no	NA	no	NA	no
86	G18003484	GMR-Spn8286	Bolivar	2016-11-04	Female	0.04	< 2	Hemocultivo	Other	2	susceptible	1	susceptible	4	susceptible	4	resistant	>1	resistant	0.5	susceptible	0.5	susceptible	19	susceptible	0.25	susceptible	15B	48	3557	7	41	47	16	6	14	17	15B	no	NA	NA	NA	no	NA	no	NA	yes	mef_A_.NG_047958.1	yes
87	G18003485	GMR-Spn8289	Magdalena	2016-11-10	Female	77	> 60	Cerebro	Meningitis	0.125	susceptible	0.06	susceptible	4	susceptible	2	intermedia	>1	resistant	0.5	susceptible	>8	resistant	21	susceptible	>1	resistant	15A	9	15264	2	5	36	12	408	21	14	15A	no	NA	NA	NA	no	NA	yes	erm_B_.NG_047798.1	no	NA	no
88	G18003486	GMR-Spn8293	Bogota	2016-11-10	Male	40	14 to < 50	Hemocultivo	Other	0.5	susceptible	0.5	susceptible	4	susceptible	>4	resistant	0.06	susceptible	0.5	susceptible	>8	resistant	20	susceptible	NA	NA	23F	5	15243	7	13	703	6	1	1	8	23F	no	NA	NA	NA	no	NA	no	NA	no	NA	no
89	G18003493	GMR-Spn8325	Meta	2016-11-29	Male	13	5 to < 14	LCR	Pneumonia	0.125	resistant	0.125	susceptible	4	susceptible	0.25	susceptible	>1	resistant	0.5	susceptible	>8	resistant	25	susceptible	>256	resistant	6C	47	386	32	28	1	1	15	52	14	06C	no	NA	NA	NA	no	NA	yes	erm_B_.NG_047798.1	no	NA	no
90	G18003494	GMR-Spn8326	Cauca	2016-11-29	Female	77	> 60	Hemocultivo	Pneumonia	0.125	susceptible	0.03	susceptible	4	susceptible	0.125	susceptible	0.06	susceptible	0.5	susceptible	0.25	susceptible	22	susceptible	NA	NA	18F	novel	11562	1	5	9	18	6	11	14	18F	no	NA	NA	NA	no	NA	no	NA	no	NA	no
91	G18003496	GMR-Spn8329	Risaralda	2016-12-02	Male	27	14 to < 50	Hemocultivo	Sepsis	0.125	susceptible	0.125	susceptible	2	susceptible	0.125	susceptible	0.06	susceptible	0.5	susceptible	0.25	susceptible	21	susceptible	NA	NA	7F	15	191	8	9	2	1	6	1	17	07F	no	NA	NA	NA	no	NA	no	NA	no	NA	no
92	G18003503	GMR-Spn8345	Bolivar	2016-12-09	Female	54	50 to < 60	Hemocultivo	Meningitis	2	susceptible	1	susceptible	2	susceptible	0.25	susceptible	1	resistant	0.5	susceptible	0.25	susceptible	25	susceptible	0.25	susceptible	35B	204	1118	2	5	29	12	14	3	6	19A	no	NA	NA	NA	no	NA	no	NA	no	NA	no
93	G18003506	GMR-Spn8356	Cesar	2016-12-19	Female	2	2 to < 5	Hemocultivo	Pneumonia	0.125	susceptible	0.125	susceptible	4	susceptible	2	intermedia	>16	resistant	1	susceptible	>16	resistant	24	susceptible	>256	resistant	15A	9	63	2	5	36	12	17	21	14	15A	no	NA	NA	NA	no	NA	yes	erm_B_.NG_047798.1	no	NA	no
94	G18003512	GMR-Spn8389	Antioquia	2017-01-04	Male	64	> 60	Hemocultivo	Other	0.125	susceptible	0.03	susceptible	2	susceptible	0.25	susceptible	4	resistant	0.5	susceptible	0.25	susceptible	22	susceptible	0.5	intermedia	6A	13	15266	7	25	4	4	15	220	28	06A	no	NA	NA	NA	no	NA	no	NA	yes	mef_A_.NG_047958.1	yes
95	G18003514	GMR-Spn8392	Bogota	2017-01-04	Male	48	14 to < 50	Hemocultivo	Sepsis	4	intermedia	1	susceptible	4	susceptible	8	resistant	>16	resistant	0.5	susceptible	>16	resistant	23	susceptible	>256	resistant	19A	1	320	4	16	19	15	6	20	1	19A	no	NA	NA	NA	no	NA	yes	erm_B_.NG_047798.1	yes	mef_A_.NG_047958.1	yes
96	G18003516	GMR-Spn8415	Antioquia	2017-01-27	Male	7	5 to < 14	LCR	Other	0.25	susceptible	0.125	susceptible	4	susceptible	0.125	susceptible	0.03	susceptible	0.5	susceptible	0.25	susceptible	24	susceptible	NA	NA	6A	5	15260	7	25	8	6	15	6	8	06A	no	NA	NA	NA	no	NA	no	NA	no	NA	no
97	G18003517	GMR-Spn8416	Bogota	2017-01-27	Female	51	50 to < 60	Hemocultivo	Sepsis	0.5	susceptible	0.25	susceptible	4	susceptible	0.25	susceptible	4	resistant	0.5	susceptible	0.25	susceptible	26	susceptible	0.25	susceptible	6A	13	1717	7	25	4	4	15	3	28	06A	no	NA	NA	NA	no	NA	no	NA	yes	mef_A_.NG_047958.1	yes
98	G18003518	GMR-Spn8425	Boyaca	2017-02-03	Female	70	> 60	Hemocultivo	Pneumonia	4	intermedia	2	intermedia	2	susceptible	16	resistant	0.06	susceptible	0.5	susceptible	0.125	susceptible	23	susceptible	NA	NA	14	6	156	7	11	10	1	6	8	1	14	no	NA	NA	NA	no	NA	no	NA	no	NA	no
99	G18003519	GMR-Spn8429	Bogota	2017-02-09	Female	66	> 60	Hemocultivo	Other	0.25	susceptible	0.25	susceptible	2	susceptible	0.25	susceptible	0.06	susceptible	0.5	susceptible	0.5	susceptible	23	susceptible	NA	NA	35B	59	558	18	12	4	44	14	77	97	35B	no	NA	NA	NA	no	NA	no	NA	no	NA	no
100	G18003520	GMR-Spn8432	Bogota	2017-02-16	Female	79	> 60	Hemocultivo	Other	0.25	susceptible	0.25	susceptible	4	susceptible	0.5	susceptible	>8	resistant	0.5	susceptible	>16	resistant	25	susceptible	>256	resistant	19F	7	42	1	8	9	9	6	4	6	23A	no	NA	NA	NA	no	NA	no	NA	no	NA	no
101	G18003521	GMR-Spn8435	Valle	2017-02-16	Male	53	50 to < 60	Hemocultivo	No data	0.25	susceptible	0.125	susceptible	4	susceptible	0.5	susceptible	0.06	susceptible	0.5	susceptible	0.125	susceptible	24	susceptible	NA	NA	34	5	3cdd900ecf98f4d5245c473738c132a0c3b3e4e9	7	13	8	b160aab18b470b5777390489f7034745ecb068ad	1	33eb3fa979f77ce54bd2e6031e46cdb8594dd6bd	8	34	no	NA	NA	NA	no	NA	no	NA	no	NA	no
102	G18003523	GMR-Spn8443	Bolivar	2017-02-20	Male	0.04	< 2	Hemocultivo	No data	0.25	susceptible	0.125	susceptible	4	susceptible	0.5	susceptible	0.06	susceptible	0.5	susceptible	0.125	susceptible	20	susceptible	NA	NA	11A	269	4063	1	12	4	1	6	26	7	11A	no	NA	NA	NA	no	NA	no	NA	no	NA	no
103	G18003528	GMR-Spn8479	Bogota	2017-03-09	Male	6	5 to < 14	Hemocultivo	Pneumonia	4	intermedia	2	intermedia	4	susceptible	8	resistant	0.06	susceptible	0.5	susceptible	0.25	susceptible	24	susceptible	NA	NA	14	6	6f25bcb6200d25e8a50cf65542a38cd98bcece64	7	33048ea03eaeecb46cf12a23e360f6c2030a2a51	10	1	6	8	1	14	no	NA	NA	NA	no	NA	no	NA	no	NA	no
104	G18003530	GMR-Spn8483	Risaralda	2017-03-10	Male	37	14 to < 50	Hemocultivo	Meningitis	0.5	susceptible	0.25	susceptible	4	susceptible	0.25	susceptible	0.125	susceptible	0.25	susceptible	1	susceptible	24	susceptible	NA	NA	6A	5	15260	7	25	8	6	15	6	8	06A	no	NA	NA	NA	no	NA	no	NA	no	NA	no
105	G18003531	GMR-Spn8491	Antioquia	2017-03-15	Male	47	14 to < 50	Hemocultivo	Other	2	susceptible	1	susceptible	4	susceptible	0.25	susceptible	0.125	susceptible	0.5	susceptible	16	resistant	23	susceptible	NA	NA	28A	191	494	16	44	1	16	9	70	17	28A	no	NA	NA	NA	no	NA	no	NA	no	NA	no
106	G18003535	GMR-Spn8510	Antioquia	2017-03-24	Female	65	> 60	LCR	Meningitis	0.25	resistant	0.06	susceptible	4	susceptible	0.25	susceptible	0.06	susceptible	0.25	susceptible	0.125	susceptible	25	susceptible	NA	NA	23B	5	2372	18	13	8	6	3	6	46	23B1	no	NA	NA	NA	no	NA	no	NA	no	NA	no
107	G18003539	GMR-Spn8544	Antioquia	2017-04-07	Male	68	> 60	Hemocultivo	Sepsis	0.25	susceptible	0.25	susceptible	4	susceptible	0.25	susceptible	4	resistant	0.5	susceptible	>16	resistant	25	susceptible	256	resistant	23A	5	338	7	13	8	6	1	6	8	23A	no	NA	NA	NA	no	NA	yes	erm_B_.NG_047802.1	no	NA	no
108	G18003540	GMR-Spn8554	Valle	2017-04-20	Female	41	14 to < 50	Hemocultivo	No data	0.125	susceptible	0.06	susceptible	4	susceptible	0.125	susceptible	>16	resistant	0.5	susceptible	>16	resistant	24	susceptible	256	resistant	6C	47	4310	32	28	1	1	15	1	14	06C	no	NA	NA	NA	no	NA	yes	erm_B_.NG_047798.1	no	NA	no
109	G18003541	GMR-Spn8555	Valle	2017-04-20	Female	0.07	< 2	Hemocultivo+LCR	Meningitis	0.25	resistant	0.125	susceptible	1	susceptible	1	intermedia	8	resistant	0.5	susceptible	16	resistant	22	susceptible	0.25	susceptible	15C	132	7479	7	13	4	6	25	6	14	15C	no	NA	NA	NA	no	NA	no	NA	yes	mef_A_.NG_047958.1	yes
110	G18003553	GMR-Spn8587	Bolivar	2017-04-28	Female	0.08	< 2	Hemocultivo	Sepsis	0.5	susceptible	0.125	susceptible	4	susceptible	4	resistant	0.06	susceptible	0.5	susceptible	0.125	susceptible	21	susceptible	NA	NA	6C	5	16313	7	25	41	6	1	6	8	06C	no	NA	NA	NA	no	NA	no	NA	no	NA	no
111	G18003556	GMR-Spn8603	Bogota	2017-05-11	Female	53	50 to < 60	Hemocultivo	No data	0.125	susceptible	0.125	susceptible	8	resistant	2	intermedia	>16	resistant	0.5	susceptible	>16	resistant	21	susceptible	>256	resistant	15A	9	63	2	5	36	12	17	21	14	15A	no	NA	NA	NA	no	NA	yes	erm_B_.NG_047798.1	no	NA	no
112	G18003557	GMR-Spn8607	Boyaca	2017-05-12	Male	56	50 to < 60	Hemocultivo	Sepsis	0.5	susceptible	0.03	susceptible	4	susceptible	0.125	susceptible	0.03	susceptible	0.25	susceptible	0.06	susceptible	24	susceptible	NA	NA	3	12	180	7	15	2	10	6	1	22	3	no	NA	NA	NA	no	NA	no	NA	no	NA	no
113	G18003558	GMR-Spn8609	Valle	2017-05-17	Male	86	> 60	Hemocultivo	No data	0.5	susceptible	0.03	susceptible	32	resistant	0.125	susceptible	0.5	intermedia	0.25	susceptible	16	resistant	21	susceptible	NA	NA	3	12	180	7	15	2	10	6	1	22	3	no	NA	NA	NA	yes	catA.NG_047564.1	yes	erm_B_.NG_047798.1	no	NA	no
114	G18003563	GMR-Spn8618	Bogota	2017-05-18	Male	53	50 to < 60	L. Pleural	Pneumonia	0.5	susceptible	0.03	susceptible	4	susceptible	0.125	susceptible	0.06	susceptible	0.25	susceptible	>16	resistant	22	susceptible	NA	NA	23A	7	42	1	8	9	9	6	4	6	23A	no	NA	NA	NA	no	NA	no	NA	no	NA	no
115	G18003566	GMR-Spn8623	Valle	2017-05-19	Male	41	14 to < 50	Hemocultivo	No data	2	susceptible	1	susceptible	4	susceptible	4	resistant	0.03	susceptible	0.5	susceptible	16	resistant	22	susceptible	NA	NA	9V	6	156	7	11	10	1	6	8	1	09V	no	NA	NA	NA	no	NA	no	NA	no	NA	no
116	G18003567	GMR-Spn8625	Huila	2017-05-19	Female	24	14 to < 50	Hemocultivo	Other	1	susceptible	0.5	susceptible	4	susceptible	2	intermedia	0.016	susceptible	0.25	susceptible	0.06	susceptible	23	susceptible	NA	NA	23B	5	2372	18	13	8	6	3	6	46	23B1	no	NA	NA	NA	no	NA	no	NA	no	NA	no
117	G18003568	GMR-Spn8628	Caqueta	2017-05-23	Male	22	14 to < 50	LCR	Meningitis	0.5	resistant	0.25	susceptible	4	susceptible	1	intermedia	4	resistant	0.5	susceptible	0.06	susceptible	24	susceptible	0.5	intermedia	6A	13	473	7	25	4	4	15	20	28	06A	no	NA	NA	NA	no	NA	no	NA	yes	mef_A_.NG_047958.1	yes
118	G18003574	GMR-Spn8645	Sucre	2017-06-02	Male	29	14 to < 50	Hemocultivo	No data	1	susceptible	0.25	susceptible	4	susceptible	0.5	susceptible	0.03	susceptible	0.25	susceptible	>16	resistant	22	susceptible	NA	NA	4	70	13533	7	5	1	18	17	14	136	4	no	NA	NA	NA	no	NA	no	NA	no	NA	no
119	G18003577	GMR-Spn8666	Valle	2017-06-08	Male	40	14 to < 50	LCR	Meningitis	0.25	resistant	0.25	susceptible	4	susceptible	1	intermedia	0.06	susceptible	0.5	susceptible	0.125	susceptible	NR	susceptible	NA	NA	6B	342	2779	7	28	1	2	6	1	9	6E(6B)	no	NA	NA	NA	no	NA	no	NA	no	NA	no
120	G18003578	GMR-Spn8669	Bolivar	2017-06-09	Male	46	14 to < 50	Hemocultivo	Sepsis	0.125	susceptible	0.125	susceptible	4	susceptible	0.125	susceptible	0.03	susceptible	0.25	susceptible	0.125	susceptible	NR	No data	NA	NA	3	12	180	7	15	2	10	6	1	22	3	no	NA	NA	NA	no	NA	no	NA	no	NA	no
121	G18003581	GMR-Spn8687	Antioquia	2017-06-16	Female	1	< 2	Sin dato	Pneumonia	4	intermedia	0.25	susceptible	4	susceptible	1	intermedia	>16	resistant	0.5	susceptible	16	resistant	22	susceptible	>256	resistant	24F	64	460	5	7	4	10	10	1	27	06A	no	NA	NA	NA	no	NA	no	NA	no	NA	no
122	G18003582	GMR-Spn8688	Antioquia	2017-06-16	Male	9	5 to < 14	Hemocultivo	Pneumonia	0.125	susceptible	0.125	susceptible	4	susceptible	0.03	susceptible	0.06	susceptible	0.5	susceptible	8	resistant	22	susceptible	NA	NA	3	12	180	7	15	2	10	6	1	22	3	no	NA	NA	NA	no	NA	no	NA	no	NA	no
123	G18003599	GMR-Spn8766	Cauca	2017-07-14	Male	49	14 to < 50	Hemocultivo	Meningitis	0.125	susceptible	0.06	susceptible	4	susceptible	8	resistant	0.06	susceptible	0.5	susceptible	0.06	susceptible	23	susceptible	NA	NA	6A	64	460	5	7	4	10	10	1	27	06A	no	NA	NA	NA	no	NA	no	NA	no	NA	no
124	G18003600	GMR-Spn8772	Risaralda	2017-07-14	Male	8	5 to < 14	LCR	Meningitis	4	intermedia	2	intermedia	4	susceptible	8	resistant	0.125	susceptible	0.5	susceptible	0.125	susceptible	24	susceptible	NA	NA	14	6	156	7	11	10	1	6	8	1	14	no	NA	NA	NA	no	NA	no	NA	no	NA	no
125	G18003602	GMR-Spn8786	Santander	2017-07-23	Male	61	> 60	Hemocultivo	Sepsis	0.25	susceptible	0.06	susceptible	4	susceptible	2	intermedia	>16	resistant	0.25	susceptible	16	resistant	25	susceptible	>256	resistant	15A	9	63	2	5	36	12	17	21	14	15A	no	NA	NA	NA	no	NA	yes	erm_B_.NG_047798.1	no	NA	no
126	G18003659	GMR-Spn8888	Cauca	2017-09-14	Male	0.03	< 2	LCR	Sepsis	0.125	susceptible	0.06	susceptible	4	susceptible	0.25	susceptible	0.06	susceptible	0.5	susceptible	0.125	susceptible	NR	No data	NA	NA	6C	13	1135	10	25	78	4	15	20	28	06C	no	NA	NA	NA	no	NA	no	NA	no	NA	no
127	G18003672	GMR-Spn8914	Sucre	2017-09-21	Male	0.03	< 2	LCR	Meningitis	0.25	resistant	0.03	susceptible	4	susceptible	0.25	susceptible	0.06	susceptible	0.5	susceptible	0.125	susceptible	NR	No data	NA	NA	20	124	1257	15	13	8	18	15	1	31	20	no	NA	NA	NA	no	NA	no	NA	no	NA	no
128	G18003673	GMR-Spn8916	Sucre	2017-09-21	Male	4	2 to < 5	Hemocultivo	Pneumonia	0.5	susceptible	0.03	susceptible	4	susceptible	0.5	susceptible	0.06	susceptible	0.5	susceptible	0.25	susceptible	NR	No data	NA	NA	20	124	1257	15	13	8	18	15	1	31	20	no	NA	NA	NA	no	NA	no	NA	no	NA	no
129	G18003674	GMR-Spn8917	Casanare	2017-09-21	Male	0.06	< 2	Liquido pleural	Pneumonia	0.25	susceptible	0.03	susceptible	4	susceptible	0.25	susceptible	0.125	susceptible	0.5	susceptible	0.125	susceptible	NR	No data	NA	NA	3	12	180	7	15	2	10	6	1	22	3	no	NA	NA	NA	no	NA	no	NA	no	NA	no
130	G18003676	GMR-Spn8926	Boyaca	2017-09-22	Male	87	> 60	Hemocultivo	Sepsis	0.5	susceptible	0.06	susceptible	4	susceptible	0.25	susceptible	>16	resistant	0.5	susceptible	>16	resistant	NR	No data	NA	NA	6C	47	11793	10	28	1	1	15	52	14	06C	no	NA	NA	NA	no	NA	yes	erm_B_.NG_047798.1	no	NA	no
131	G18003679	GMR-Spn8941	Bogota	2017-09-28	Female	61	> 60	LCR	Meningitis	0.25	resistant	0.125	susceptible	4	susceptible	0.25	susceptible	>16	resistant	0.5	susceptible	0.125	susceptible	25	susceptible	NA	NA	6C	47	386	32	28	1	1	15	52	14	06C	no	NA	NA	NA	no	NA	yes	erm_B_.NG_047798.1	no	NA	no
132	G18003683	GMR-Spn8952	Cesar	2017-10-05	Male	0.03	< 2	Hemocultivo	Pneumonia	0.25	susceptible	0.125	susceptible	1	susceptible	4	resistant	0.03	susceptible	0.5	susceptible	0.06	susceptible	22	susceptible	NA	NA	15B	48	16314	7	41	47	12	6	14	17	15B	no	NA	NA	NA	no	NA	no	NA	no	NA	no
133	G18003684	GMR-Spn8956	Santander	2017-10-06	Female	65	> 60	LCR	Meningitis	1	resistant	0.5	susceptible	4	susceptible	8	resistant	4	resistant	0.5	susceptible	0.125	susceptible	23	susceptible	NA	NA	6C	89	1292	1	13	9	12	94	28	20	06C	no	NA	NA	NA	no	NA	no	NA	yes	mef_A_.NG_047958.1	yes
134	G18003688	GMR-Spn8970	Bolivar	2017-10-20	Female	13	5 to < 14	Hemocultivo	Pneumonia	1	susceptible	0.125	susceptible	2	susceptible	16	resistant	4	resistant	0.5	susceptible	0.125	susceptible	23	susceptible	NA	NA	6C	89	1379	1	5	9	12	94	28	20	06C	no	NA	NA	NA	no	NA	no	NA	yes	mef_A_.NG_047958.1	yes
135	G18003692	GMR-Spn8992	Sucre	2017-11-01	Male	42	14 to < 50	LCR	Meningitis	0.5	resistant	0.25	susceptible	4	susceptible	1	intermedia	0.06	susceptible	0.5	susceptible	8	resistant	NR	susceptible	NA	NA	4	70	13533	7	5	1	18	17	14	136	4	no	NA	NA	NA	no	NA	no	NA	no	NA	no
136	G18003697	GMR-Spn9002	Boyaca	2017-11-10	Female	0.02	< 2	Hemocultivo	Pneumonia	0.25	susceptible	0.125	susceptible	2	susceptible	0.25	susceptible	0.03	susceptible	0.25	susceptible	0.06	susceptible	NR	susceptible	NA	NA	23A	5	338	7	13	8	6	1	6	8	23A	no	NA	NA	NA	no	NA	no	NA	no	NA	no
137	G18003703	GMR-Spn9025	Sucre	2017-11-16	Female	0.07	< 2	LCR	Meningitis	1	intermedia	0.125	susceptible	2	susceptible	4	resistant	4	resistant	0.5	susceptible	0.06	susceptible	NR	susceptible	NA	NA	15C	48	3557	7	41	47	16	6	14	17	15C	no	NA	NA	NA	no	NA	no	NA	yes	mef_A_.NG_047958.1	yes
138	G18003704	GMR-Spn9027	Valle	2017-11-23	Male	55	50 to < 60	Hemocultivo	Pneumonia	1	susceptible	0.25	susceptible	4	susceptible	4	resistant	4	resistant	0.5	susceptible	0.06	susceptible	NR	susceptible	NA	NA	6C	89	1292	1	13	9	12	94	28	20	06C	no	NA	NA	NA	no	NA	no	NA	yes	mef_A_.NG_047958.1	yes
139	G18003705	GMR-Spn9029	Risaralda	2017-11-24	Male	60	> 60	Hemocultivo	Pneumonia	0.125	susceptible	0.25	susceptible	2	susceptible	0.25	susceptible	0.06	susceptible	0.5	susceptible	0.06	susceptible	NR	susceptible	NA	NA	7F	15	191	8	9	2	1	6	1	17	07F	no	NA	NA	NA	no	NA	no	NA	no	NA	no
140	G18003721	GMR-Spn9108	Boyaca	2018-01-10	Male	79	> 60	Hemocultivo	Other	0.5	susceptible	0.25	susceptible	4	susceptible	0.25	susceptible	>16	resistant	0.25	susceptible	>16	resistant	NR	susceptible	NA	NA	23A	5	338	7	13	8	6	1	6	8	23A	no	NA	NA	NA	no	NA	yes	erm_B_.NG_047802.1	no	NA	no
141	G18003767	INS-Spn7189	Valle	2015-01-19	Female	3	2 to < 5	Hemocultivo	Febrile syndrome	4	intermedia	2	intermedia	2	susceptible	>4	resistant	>1	resistant	0.5	susceptible	>8	resistant	24	susceptible	>1	resistant	19A	1	320	4	16	19	15	6	20	1	19A	no	NA	NA	NA	no	NA	yes	erm_B_.NG_047798.1	yes	mef_A_.NG_047958.1	yes
142	G18003768	INS-Spn7200	Antioquia	2015-01-20	Male	0.01	< 2	Hemocultivo	Sepsis	4	intermedia	1	susceptible	2	susceptible	>4	resistant	>1	resistant	0.5	susceptible	>8	resistant	23	susceptible	>1	resistant	19A	1	13455	10	16	19	15	6	20	861	19A	no	NA	NA	NA	no	NA	yes	erm_B_.NG_047798.1	yes	mef_A_.NG_047958.1	yes
143	G18003770	INS-Spn7227	Casanare	2015-02-05	Female	50		Hemocultivo	Pneumonia	4	intermedia	1	susceptible	4	susceptible	4	resistant	1	resistant	0.5	susceptible	8	resistant	23	susceptible	>256	resistant	19A	1	320	4	16	19	15	6	20	1	19A	no	NA	NA	NA	no	NA	yes	erm_B_.NG_047798.1	yes	mef_A_.NG_047958.1	yes
144	G18003771	INS-Spn7245	Bogota	2015-02-19	Male	62	> 60	Hemocultivo	Sepsis	4	intermedia	2	intermedia	2	susceptible	4	resistant	>1	resistant	0.5	susceptible	>8	resistant	22	susceptible	>1	resistant	19A	1	320	4	16	19	15	6	20	1	19A	no	NA	NA	NA	no	NA	yes	erm_B_.NG_047798.1	yes	mef_A_.NG_047958.1	yes
145	G18003776	INS-Spn7320	Norte de Santander	2015-04-15	Female	55	50 to < 60	LCR	Meningitis	4	intermedia	2	intermedia	4	susceptible	8	resistant	>256	resistant	0.5	susceptible	16	resistant	23	susceptible	>256	resistant	19A	1	1451	10	16	19	15	6	20	1	19A	no	NA	NA	NA	no	NA	yes	erm_B_.NG_047798.1	yes	mef_A_.NG_047958.1	yes
146	G18003789	INS-Spn7446	Risaralda	2015-06-26	Male	2	2 to < 5	Hemocultivo	Sepsis	4	intermedia	2	intermedia	4	susceptible	8	resistant	>16	resistant	0.5	susceptible	>16	resistant	22	susceptible	>256	resistant	19A	1	320	4	16	19	15	6	20	1	19A	no	NA	NA	NA	no	NA	yes	erm_B_.NG_047798.1	yes	mef_A_.NG_047958.1	yes
147	G18003792	GMR-Spn7458	Valle	2015-07-03	Female	0.04	< 2	LCR	Meningitis	2	resistant	1	intermedia	4	susceptible	2	intermedia	>16	resistant	0.5	susceptible	>16	resistant	22	susceptible	>256	resistant	19A	10	276	2	19	2	17	6	22	14	19A	no	NA	NA	NA	no	NA	yes	erm_B_.NG_047800.1	no	NA	no
148	G18003794	GMR-Spn7482	Bolivar	2015-07-16	Female	9	5 to < 14	Hemocultivo	Febrile syndrome	4	intermedia	2	intermedia	4	susceptible	8	resistant	>16	resistant	0.5	susceptible	>16	resistant	24	susceptible	>256	resistant	19A	1	1451	10	16	19	15	6	20	1	19A	no	NA	NA	NA	no	NA	yes	erm_B_.NG_047798.1	yes	mef_A_.NG_047958.1	yes
149	G18003795	GMR-Spn7486	Bogota	2015-07-22	Male	2	2 to < 5	Hemocultivo	No data	4	intermedia	2	intermedia	8	resistant	8	resistant	>16	resistant	0.5	susceptible	>16	resistant	23	susceptible	>256	resistant	19A	1	320	4	16	19	15	6	20	1	19A	no	NA	NA	NA	no	NA	yes	erm_B_.NG_047798.1	yes	mef_A_.NG_047958.1	yes
150	G18003799	GMR-Spn7592	Bolivar	2015-10-01	Female	2	2 to < 5	L. pleural	Pneumonia	4	intermedia	1	susceptible	4	susceptible	8	resistant	>16	resistant	0.5	susceptible	>16	resistant	24	susceptible	>256	resistant	19A	1	320	4	16	19	15	6	20	1	19A	no	NA	NA	NA	no	NA	yes	erm_B_.NG_047798.1	yes	mef_A_.NG_047958.1	yes
151	G18003800	GMR-Spn7593	Cundinamarca	2015-09-30	Female	45	14 to < 50	LCR	Meningitis	4	intermedia	2	intermedia	4	susceptible	8	resistant	>16	resistant	0.5	susceptible	>16	resistant	23	susceptible	>256	resistant	19A	1	320	4	16	19	15	6	20	1	19A	no	NA	NA	NA	no	NA	yes	erm_B_.NG_047798.1	yes	mef_A_.NG_047958.1	yes
152	G18003801	GMR-Spn7608	Bolivar	2015-10-09	Female	90	> 60	Hemocultivo	Sepsis	4	intermedia	2	intermedia	4	susceptible	8	resistant	>16	resistant	0.5	susceptible	>16	resistant	26	susceptible	>256	resistant	19A	1	320	4	16	19	15	6	20	1	19A	no	NA	NA	NA	no	NA	yes	erm_B_.NG_047798.1	yes	mef_A_.NG_047958.1	yes
153	G18003803	GMR-Spn7639	Bolivar	2015-10-22	Male	7	5 to < 14	Hemocultivo	No data	4	intermedia	2	intermedia	4	susceptible	8	resistant	>16	resistant	0.5	susceptible	>16	resistant	24	susceptible	>256	resistant	19A	1	320	4	16	19	15	6	20	1	19A	no	NA	NA	NA	no	NA	yes	erm_B_.NG_047798.1	yes	mef_A_.NG_047958.1	yes
154	G18003804	GMR-Spn7644	Bolivar	2015-10-27	Female	26	14 to < 50	Hemocultivo	Pneumonia	4	intermedia	2	intermedia	4	susceptible	16	resistant	>16	resistant	0.5	susceptible	>16	resistant	24	susceptible	>256	resistant	19A	1	320	4	16	19	15	6	20	1	19A	no	NA	NA	NA	no	NA	yes	erm_B_.NG_047798.1	yes	mef_A_.NG_047958.1	yes
155	G18003811	GMR-Spn7707	Sucre	2015-12-15	Male	0.05	< 2	LCR	Meningitis	0.5	susceptible	0.25	susceptible	4	susceptible	1	intermedia	>16	resistant	0.5	susceptible	>16	resistant	25	susceptible	>256	resistant	24F	10	230	12	19	2	17	6	22	14	serogroup 24	no	NA	NA	NA	no	NA	yes	erm_B_.NG_047798.1	no	NA	no
156	G18003814	GMR-Spn7805	Risaralda	2016-02-24	Male	3	2 to < 5	Hemocultivo	Febrile syndrome	4	intermedia	1	susceptible	4	susceptible	8	resistant	>16	resistant	0.5	susceptible	>16	resistant	28	susceptible	>256	resistant	19A	1	320	4	16	19	15	6	20	1	19A	no	NA	NA	NA	no	NA	yes	erm_B_.NG_047798.1	yes	mef_A_.NG_047958.1	yes
157	G18003815	GMR-Spn7809	Antioquia	2016-02-25	Female	2	2 to < 5	Hemocultivo	Pneumonia	4	intermedia	1	susceptible	4	susceptible	8	resistant	>16	resistant	0.5	susceptible	>16	resistant	27	susceptible	>256	resistant	19A	1	320	4	16	19	15	6	20	1	19A	no	NA	NA	NA	no	NA	yes	erm_B_.NG_047798.1	yes	mef_A_.NG_047958.1	yes
158	G18003816	GMR-Spn7813	Boyaca	2016-02-26	Male	3	2 to < 5	Hemocultivo	Sepsis	4	intermedia	2	intermedia	4	susceptible	8	resistant	0.06	susceptible	0.5	susceptible	0.5	susceptible	22	susceptible	NA	NA	14	6	156	7	11	10	1	6	8	1	14	no	NA	NA	NA	no	NA	no	NA	no	NA	no
159	G18003819	GMR-Spn7845	Valle	2016-03-17	Female	2	2 to < 5	L. Pleural	Pneumonia	>2	resistant	1	susceptible	2	susceptible	4	resistant	>1	resistant	0.5	susceptible	>8	resistant	24	susceptible	>1	resistant	19A	1	13455	10	16	19	15	6	20	861	19A	no	NA	NA	NA	no	NA	yes	erm_B_.NG_047798.1	yes	mef_A_.NG_047958.1	yes
160	G18003821	GMR-Spn7851	Bogota	2016-03-23	Male	0.07	< 2	Hemocultivo	Sepsis	2	susceptible	1	susceptible	4	susceptible	1	intermedia	>1	resistant	0.5	susceptible	>8	resistant	23	susceptible	>1	resistant	19A	10	276	2	19	2	17	6	22	14	19A	no	NA	NA	NA	no	NA	interrupted	erm_B_.NG_047800.1	no	NA	no
161	G18003822	GMR-Spn7854	Bogota	2016-03-28	Female	2	2 to < 5	L. pleural	Pneumonia	4	intermedia	1	susceptible	2	susceptible	>4	resistant	>1	resistant	0.5	susceptible	>8	resistant	25	susceptible	0.25	susceptible	19A	1	320	4	16	19	15	6	20	1	19A	no	NA	NA	NA	no	NA	yes	erm_B_.NG_047798.1	yes	mef_A_.NG_047958.1	yes
162	G18003826	GMR-Spn7890	Valle	2016-04-11	Male	73	> 60	Hemocultivo	Other	0.25	susceptible	0.25	susceptible	4	susceptible	0.25	susceptible	>1	resistant	0.5	susceptible	>8	resistant	23	susceptible	>1	resistant	19A	9	63	2	5	36	12	17	21	14	19A	no	NA	NA	NA	no	NA	yes	erm_B_.NG_047798.1	no	NA	no
163	G18003831	GMR-Spn7918	Cundinamarca	2016-04-22	Female	9	5 to < 14	LCR	Meningitis	0.5	susceptible	0.25	susceptible	2	susceptible	0.25	susceptible	1	resistant	0.5	susceptible	0.25	susceptible	24	susceptible	0.06	susceptible	6A	13	473	7	25	4	4	15	20	28	06A	no	NA	NA	NA	no	NA	no	NA	yes	mef_A_.NG_047958.1	yes
164	G18003839	GMR-Spn7978	Cundinamarca	2016-06-03	Female	0.1	< 2	Hemocultivo	Other	4	intermedia	4	resistant	4	susceptible	4	resistant	1	resistant	0.5	susceptible	8	resistant	24	susceptible	>1	resistant	19A	1	320	4	16	19	15	6	20	1	19A	partial	blaTEM_124.NG_050168.1	100	2.5	no	NA	yes	erm_B_.NG_047798.1	yes	mef_A_.NG_047958.1	yes
165	G18003853	GMR-Spn8079	Antioquia	2016-07-27	Male	59	50 to < 60	Hemocultivo	Sepsis	4	intermedia	2	intermedia	2	susceptible	4	resistant	>1	resistant	0.5	susceptible	>8	resistant	24	susceptible	>1	resistant	19A	1	320	4	16	19	15	6	20	1	19A	no	NA	NA	NA	no	NA	yes	erm_B_.NG_047798.1	yes	mef_A_.NG_047958.1	yes
166	G18003860	GMR-Spn8120	Risaralda	2016-08-12	Female	3	2 to < 5	Hemocultivo	Sepsis	4	intermedia	1	susceptible	2	susceptible	4	resistant	>1	resistant	0.5	susceptible	>8	resistant	20	susceptible	>1	resistant	19A	1	320	4	16	19	15	6	20	1	19A	no	NA	NA	NA	no	NA	yes	erm_B_.NG_047798.1	yes	mef_A_.NG_047958.1	yes
167	G18003861	GMR-Spn8124	Huila	2016-08-18	Female	2	2 to < 5	Hemocultivo	Febrile syndrome	0.125	susceptible	0.06	susceptible	2	susceptible	1	intermedia	0.03	susceptible	0.5	susceptible	0.25	susceptible	23	susceptible	NA	NA	19A	4	199	8	13	14	4	17	4	14	19A	no	NA	NA	NA	no	NA	no	NA	no	NA	no
168	G18003865	GMR-Spn8144	Sucre	2016-08-30	Female	53	50 to < 60	LCR	Other	4	intermedia	2	intermedia	4	susceptible	4	resistant	>1	resistant	0.5	susceptible	>8	resistant	23	susceptible	>1	resistant	19A	15	191	8	9	2	1	6	1	17	07F	no	NA	NA	NA	no	NA	no	NA	no	NA	no
169	G18003869	GMR-Spn8169	Risaralda	2016-09-07	Male	59	50 to < 60	Hemocultivo	Pneumonia	4	intermedia	2	intermedia	4	susceptible	4	resistant	>1	resistant	0.5	susceptible	>8	resistant	22	susceptible	>1	resistant	19A	1	1451	10	16	19	15	6	20	1	19A	no	NA	NA	NA	no	NA	yes	erm_B_.NG_047798.1	yes	mef_A_.NG_047958.1	yes
170	G18003873	GMR-Spn8181	Cauca	2016-09-09	Male	65	> 60	Hemocultivo	Other	4	intermedia	1	susceptible	4	susceptible	4	resistant	>1	resistant	0.5	susceptible	>8	resistant	21	susceptible	>1	resistant	19A	1	320	4	16	19	15	6	20	1	19A	no	NA	NA	NA	no	NA	yes	erm_B_.NG_047798.1	yes	mef_A_.NG_047958.1	yes
171	G18003880	GMR-Spn8221	Bolivar	2016-09-30	Male	75	> 60	Hemocultivo	Sepsis	2	susceptible	0.5	susceptible	4	susceptible	>4	resistant	>1	resistant	0.5	susceptible	>8	resistant	23	susceptible	>1	resistant	19A	1	1451	10	16	19	15	6	20	1	19A	no	NA	NA	NA	no	NA	yes	erm_B_.NG_047798.1	yes	mef_A_.NG_047958.1	yes
172	G18003885	GMR-Spn8250	Bolivar	2016-10-15	Male	76	> 60	Hemocultivo	Sepsis	1	susceptible	0.5	susceptible	4	susceptible	4	resistant	>1	resistant	0.5	susceptible	>8	resistant	25	susceptible	>1	resistant	19A	1	1451	10	16	19	15	6	20	1	19A	no	NA	NA	NA	no	NA	yes	erm_B_.NG_047798.1	yes	mef_A_.NG_047958.1	yes
173	G18003888	GMR-Spn8285	Bolivar	2016-11-04	Female	0.06	< 2	Liquido pleural	Pneumonia	4	intermedia	2	intermedia	4	susceptible	>4	resistant	>1	resistant	0.5	susceptible	>8	resistant	20	susceptible	>256	resistant	19A	1	320	4	16	19	15	6	20	1	19A	no	NA	NA	NA	no	NA	yes	erm_B_.NG_047798.1	yes	mef_A_.NG_047958.1	yes
174	G18003891	GMR-Spn8311	Atlantico	2016-11-23	Female	2	2 to < 5	Hemocultivo	Sepsis	0.25	susceptible	0.25	susceptible	4	susceptible	0.25	susceptible	1	resistant	0.5	susceptible	0.5	susceptible	25	susceptible	0.25	susceptible	6A	13	1717	7	25	4	4	15	3	28	06A	no	NA	NA	NA	no	NA	no	NA	yes	mef_A_.NG_047958.1	yes
175	G18003894	GMR-Spn8340	Santander	2016-12-07	Male	37	14 to < 50	Hemocultivo	Sepsis	4	intermedia	2	intermedia	4	susceptible	4	resistant	1	resistant	0.5	susceptible	8	resistant	24	susceptible	>256	resistant	19A	1	1451	10	16	19	15	6	20	1	19A	no	NA	NA	NA	no	NA	yes	erm_B_.NG_047798.1	yes	mef_A_.NG_047958.1	yes
176	G18003903	GMR-Spn8386	Antioquia	2017-01-04	Male	68	> 60	Hemocultivo	Pneumonia	0.125	susceptible	0.125	susceptible	8	resistant	0.25	susceptible	>16	resistant	0.5	susceptible	>16	resistant	20	susceptible	>256	resistant	19A	9	15265	2	13	4	12	17	21	14	19A	no	NA	NA	NA	no	NA	yes	erm_B_.NG_047798.1	no	NA	no
177	G18003904	GMR-Spn8395	Cesar	2017-01-10	Male	41	14 to < 50	LCR	Meningitis	0.125	susceptible	0.016	susceptible	4	susceptible	8	resistant	0.06	susceptible	0.5	susceptible	0.125	susceptible	20	susceptible	NA	NA	19A	204	1118	2	5	29	12	14	3	6	19A	no	NA	NA	NA	no	NA	no	NA	no	NA	no
178	G18003905	GMR-Spn8410	Huila	2017-01-19	Male	0.1	< 2	Hemocultivo	Pneumonia	4	intermedia	2	intermedia	4	susceptible	16	resistant	>8	resistant	0.5	susceptible	>16	resistant	23	susceptible	>256	resistant	19A	1	1451	10	16	19	15	6	20	1	19A	no	NA	NA	NA	no	NA	yes	erm_B_.NG_047798.1	yes	mef_A_.NG_047958.1	yes
179	G18003906	GMR-Spn8428	Risaralda	2017-02-08	Female	43	14 to < 50	Hemocultivo	Sepsis	4	intermedia	2	intermedia	2	susceptible	16	resistant	2	resistant	0.5	susceptible	>16	resistant	24	susceptible	0.25	susceptible	19A	1	320	4	16	19	15	6	20	1	19A	no	NA	NA	NA	no	NA	interrupted	erm_B_.NG_047798.1	yes	mef_A_.NG_047958.1	yes
181	G18003908	GMR-Spn8441	Bolivar	2017-02-20	Female	0.04	< 2	Hemocultivo	No data	4	intermedia	4	resistant	4	susceptible	16	resistant	>8	resistant	0.5	susceptible	>16	resistant	22	susceptible	>256	resistant	19A	1	320	4	16	19	15	6	20	1	19A	no	NA	NA	NA	no	NA	yes	erm_B_.NG_047798.1	yes	mef_A_.NG_047958.1	yes
182	G18003909	GMR-Spn8446	Antioquia	2017-02-22	Male	28	14 to < 50	Hemocultivo	Meningitis	4	intermedia	4	resistant	4	susceptible	16	resistant	>8	resistant	0.5	susceptible	>16	resistant	22	susceptible	>256	resistant	19A	1	320	4	16	19	15	6	20	1	19A	no	NA	NA	NA	no	NA	yes	erm_B_.NG_047798.1	yes	mef_A_.NG_047958.1	yes
183	G18003912	GMR-Spn8456	Risaralda	2017-02-24	Male	2	2 to < 5	Liquido pleural	Other	0.25	susceptible	0.06	susceptible	4	susceptible	1	intermedia	0.06	susceptible	0.25	susceptible	0.125	susceptible	22	susceptible	NA	NA	19A	4	199	8	13	14	4	17	4	14	19A	no	NA	NA	NA	no	NA	no	NA	no	NA	no
184	G18003913	GMR-Spn8457	Bolivar	2017-02-24	Female	1	< 2	Liquido pleural	Pneumonia	2	susceptible	1	susceptible	4	susceptible	4	resistant	0.06	susceptible	0.25	susceptible	0.125	susceptible	22	susceptible	NA	NA	19A	48	3557	7	41	47	16	6	14	17	19A	no	NA	NA	NA	no	NA	no	NA	no	NA	no
185	G18003915	GMR-Spn8461	Bogota	2017-03-02	Male	43	14 to < 50	Hemocultivo	No data	8	resistant	2	intermedia	4	susceptible	4	resistant	>16	resistant	0.25	susceptible	>16	resistant	24	susceptible	>256	resistant	19A	1	320	4	16	19	15	6	20	1	19A	no	NA	NA	NA	no	NA	yes	erm_B_.NG_047798.1	yes	mef_A_.NG_047958.1	yes
186	G18003919	GMR-Spn8484	Narino	2017-03-10	Female	92	> 60	Liquido pleural	Pneumonia	0.5	susceptible	0.25	susceptible	4	susceptible	0.25	susceptible	8	resistant	0.5	susceptible	0.25	susceptible	23	susceptible	0.25	susceptible	6A	13	473	7	25	4	4	15	20	28	06A	no	NA	NA	NA	no	NA	no	NA	yes	mef_A_.NG_047958.1	yes
187	G18003922	GMR-Spn8505	Valle	2017-03-23	Male	82	> 60	Hemocultivo	Meningitis	4	resistant	2	resistant	4	susceptible	4	resistant	>16	resistant	0.25	susceptible	>16	resistant	21	susceptible	>256	resistant	19A	1	320	4	16	19	15	6	20	1	19A	no	NA	NA	NA	no	NA	yes	erm_B_.NG_047798.1	yes	mef_A_.NG_047958.1	yes
188	G18003925	GMR-Spn8529	Casanare	2017-04-05	Female	2	2 to < 5	L. Pleural	Pneumonia	4	intermedia	2	intermedia	4	susceptible	4	resistant	>16	resistant	0.5	susceptible	16	resistant	22	susceptible	>256	resistant	19A	1	320	4	16	19	15	6	20	1	19A	no	NA	NA	NA	no	NA	yes	erm_B_.NG_047798.1	yes	mef_A_.NG_047958.1	yes
189	G18003926	GMR-Spn8548	Narino	2017-04-12	Male	1	< 2	Liquido pleural	Pneumonia	4	intermedia	1	susceptible	4	susceptible	0.5	susceptible	>16	resistant	0.5	susceptible	>16	resistant	22	susceptible	>256	resistant	19A	10	276	2	19	2	17	6	22	14	19A	no	NA	NA	NA	no	NA	yes	erm_B_.NG_047800.1	no	NA	no
190	G18003936	GMR-Spn8586	Norte de Santander	2017-04-29	Male	24	14 to < 50	LCR	Meningitis	8	resistant	4	resistant	2	susceptible	4	resistant	2	resistant	0.5	susceptible	16	resistant	22	susceptible	0.25	susceptible	19A	1	320	4	16	19	15	6	20	1	19A	no	NA	NA	NA	no	NA	interrupted	erm_B_.NG_047798.1	yes	mef_A_.NG_047958.1	yes
191	G18003939	GMR-Spn8594	Santander	2017-05-04	Female	2	2 to < 5	L. Pleural	Pneumonia	4	intermedia	2	intermedia	4	susceptible	4	resistant	>16	resistant	0.5	susceptible	16	resistant	23	susceptible	>256	resistant	19A	11	16315	8	8	2	16	1	26	1	15C	no	NA	NA	NA	no	NA	no	NA	partial	mef_A_.NG_047959.1	no
192	G18003948	GMR-Spn8653	Huila	2017-06-06	Female	4	2 to < 5	Hemocultivo	Pneumonia	8	resistant	4	resistant	4	susceptible	4	resistant	>16	resistant	0.25	susceptible	16	resistant	NR	No data	>256	resistant	19A	1	320	4	16	19	15	6	20	1	19A	no	NA	NA	NA	no	NA	yes	erm_B_.NG_047798.1	yes	mef_A_.NG_047958.1	yes
193	G18003949	GMR-Spn8655	Boyaca	2017-06-07	Female	78	> 60	Hemocultivo	Sepsis	8	resistant	4	resistant	4	susceptible	8	resistant	>16	resistant	0.5	susceptible	16	resistant	NR	No data	>256	resistant	19A	1	320	4	16	19	15	6	20	1	19A	no	NA	NA	NA	no	NA	yes	erm_B_.NG_047798.1	yes	mef_A_.NG_047958.1	yes
194	G18003955	GMR-Spn8671	Narino	2017-06-09	Female	93	> 60	Hemocultivo	Pneumonia	8	resistant	4	resistant	4	susceptible	8	resistant	>16	resistant	0.25	susceptible	>16	resistant	NR	No data	>256	resistant	19A	1	320	4	16	19	15	6	20	1	19A	no	NA	NA	NA	no	NA	yes	erm_B_.NG_047798.1	yes	mef_A_.NG_047958.1	yes
195	G18003957	GMR-Spn8691	Risaralda	2017-06-16	Male	0.02	< 2	Hemocultivo	Pneumonia	4	intermedia	0.25	susceptible	8	resistant	2	intermedia	>16	resistant	0.5	susceptible	16	resistant	22	susceptible	0.25	susceptible	19A	10	276	2	19	2	17	6	22	14	19A	no	NA	NA	NA	no	NA	yes	erm_B_.NG_047800.1	no	NA	no
197	G18003968	GMR-Spn8758	Narino	2017-07-10	Male	2	2 to < 5	Liquido pleural	Pneumonia	8	resistant	2	intermedia	4	susceptible	8	resistant	>16	resistant	0.5	susceptible	16	resistant	24	susceptible	>256	resistant	19A	1	320	4	16	19	15	6	20	1	19A	no	NA	NA	NA	no	NA	yes	erm_B_.NG_047798.1	yes	mef_A_.NG_047958.1	yes
198	G18003970	GMR-Spn8771	Risaralda	2017-07-14	Female	57	50 to < 60	Hemocultivo	Sepsis	8	resistant	2	intermedia	4	susceptible	1	intermedia	>16	resistant	0.5	susceptible	16	resistant	22	susceptible	>256	resistant	19A	10	276	2	19	2	17	6	22	14	19A	no	NA	NA	NA	no	NA	yes	erm_B_.NG_047800.1	no	NA	no
199	G18003992	GMR-Spn8925	Cauca	2017-09-22	Female	64	> 60	Hemocultivo	Sepsis	8	resistant	2	intermedia	4	susceptible	8	resistant	>16	resistant	0.5	susceptible	16	resistant	NR	No data	NA	NA	19A	1	320	4	16	19	15	6	20	1	19A	no	NA	NA	NA	no	NA	yes	erm_B_.NG_047798.1	yes	mef_A_.NG_047958.1	yes
200	G18003999	GMR-Spn8971	Boyaca	2017-10-20	Female	28	14 to < 50	Hemocultivo	Other	4	intermedia	1	susceptible	2	susceptible	8	resistant	>16	resistant	0.25	susceptible	8	resistant	23	susceptible	NA	NA	19A	1	320	4	16	19	15	6	20	1	19A	no	NA	NA	NA	no	NA	yes	erm_B_.NG_047798.1	yes	mef_A_.NG_047958.1	yes
201	G18004000	GMR-Spn8972	Narino	2017-10-21	Male	92	> 60	Hemocultivo	Sepsis	4	intermedia	1	susceptible	4	susceptible	2	intermedia	>16	resistant	0.25	susceptible	8	resistant	22	susceptible	NA	NA	19A	10	276	2	19	2	17	6	22	14	19A	no	NA	NA	NA	no	NA	yes	erm_B_.NG_047800.1	no	NA	no
202	G18004002	GMR-Spn8976	Cesar	2017-10-23	No data	0.04	< 2	Liquido pleural	Pneumonia	4	intermedia	2	intermedia	4	susceptible	>4	resistant	>1	resistant	0.5	susceptible	>8	resistant	22	susceptible	>1	NA	19A	1	320	4	16	19	15	6	20	1	19A	no	NA	NA	NA	no	NA	yes	erm_B_.NG_047798.1	yes	mef_A_.NG_047958.1	yes
203	G18004008	GMR-Spn9011	Cesar	2017-11-10	Female	46	14 to < 50	LCR	Meningitis	2	resistant	2	resistant	2	susceptible	4	resistant	4	resistant	0.25	susceptible	2	intermedia	NR	susceptible	NA	NA	19A	1	1451	10	16	19	15	6	20	1	19A	no	NA	NA	NA	no	NA	yes	erm_B_.NG_047798.1	yes	mef_A_.NG_047958.1	yes
204	G18004009	GMR-Spn9014	Risaralda	2017-11-12	Female	60	> 60	Hemocultivo	Other	1	susceptible	0.5	susceptible	4	susceptible	0.5	susceptible	>16	resistant	0.25	susceptible	16	resistant	NR	susceptible	NA	NA	19A	9	63	2	5	36	12	17	21	14	19A	no	NA	NA	NA	no	NA	yes	erm_B_.NG_047798.1	no	NA	no
205	G18004011	GMR-Spn9020	Quindio	2017-11-17	Male	47	14 to < 50	SD	Pneumonia	4	intermedia	2	intermedia	4	susceptible	8	resistant	>16	resistant	0.25	susceptible	8	resistant	NR	susceptible	NA	NA	19A	1	320	4	16	19	15	6	20	1	19A	no	NA	NA	NA	no	NA	yes	erm_B_.NG_047798.1	yes	mef_A_.NG_047958.1	yes
206	G18004012	GMR-Spn9022	Narino	2017-11-18	Male	19	14 to < 50	Hemocultivo	Other	8	resistant	2	intermedia	4	susceptible	8	resistant	>16	resistant	0.25	susceptible	8	resistant	NR	susceptible	NA	NA	19A	1	320	4	16	19	15	6	20	1	19A	no	NA	NA	NA	no	NA	yes	erm_B_.NG_047798.1	yes	mef_A_.NG_047958.1	yes
207	G18004016	GMR-Spn9046	Narino	2017-12-09	Male	4	2 to < 5	Hemocultivo	Febrile syndrome	8	resistant	2	intermedia	4	susceptible	8	resistant	>16	resistant	1	susceptible	8	resistant	NR	susceptible	NA	NA	19A	1	320	4	16	19	15	6	20	1	19A	no	NA	NA	NA	no	NA	yes	erm_B_.NG_047798.1	yes	mef_A_.NG_047958.1	yes
208	G18004022	GMR-Spn9092	Valle	2018-01-02	Male	0.9	< 2	Hemocultivo - Yugular derecha	No data	4	intermedia	1	susceptible	4	susceptible	8	resistant	>16	resistant	0.25	susceptible	4	resistant	NR	susceptible	NA	NA	19A	1	320	4	16	19	15	6	20	1	19A	no	NA	NA	NA	no	NA	yes	erm_B_.NG_047798.1	yes	mef_A_.NG_047958.1	yes
209	G18004023	GMR-Spn9103	Bogota	2018-01-05	Female	0.1	< 2	Hemocultivo	Pneumonia	8	resistant	1	susceptible	4	susceptible	4	resistant	>16	resistant	0.25	susceptible	16	resistant	NR	susceptible	NA	NA	19A	1	320	4	16	19	15	6	20	1	19A	no	NA	NA	NA	no	NA	yes	erm_B_.NG_047798.1	yes	mef_A_.NG_047958.1	yes
210	G18004024	GMR-Spn9107	Norte de Santander	2018-01-09	Male	45	14 to < 50	Hemocultivo	Sepsis	8	resistant	1	susceptible	4	susceptible	4	resistant	>16	resistant	0.25	susceptible	16	resistant	NR	susceptible	NA	NA	19A	1	320	4	16	19	15	6	20	1	19A	no	NA	NA	NA	no	NA	yes	erm_B_.NG_047798.1	yes	mef_A_.NG_047958.1	yes
211	G18004025	GMR-Spn9109	Valle	2018-01-10	Male	58	50 to < 60	Hemocultivo	No data	8	resistant	1	susceptible	8	resistant	8	resistant	>16	resistant	0.25	susceptible	16	resistant	NR	susceptible	NA	NA	19A	1	320	4	16	19	15	6	20	1	19A	no	NA	NA	NA	no	NA	yes	erm_B_.NG_047798.1	yes	mef_A_.NG_047958.1	yes
212	G18004026	GMR-Spn9112	Valle	2018-01-12	Male	0.02	< 2	Hemocultivo	No data	4	intermedia	1	susceptible	4	susceptible	4	resistant	>16	resistant	0.25	susceptible	16	resistant	NR	susceptible	NA	NA	19A	10	276	2	19	2	17	6	22	14	19A	no	NA	NA	NA	no	NA	yes	erm_B_.NG_047800.1	no	NA	no
213	G20000202	GMR-Spn9128	Antioquia	2018-01-31	Female	39	14 to < 50	Hemocultivo	Sepsis	4	intermedia	2	intermedia	4	susceptible	8	resistant	>16	resistant	0.5	susceptible	>16	resistant	NR	susceptible	NA	NA	19A	1	1451	10	16	19	15	6	20	1	19A	no	NA	NA	NA	no	NA	yes	erm_B_.NG_047798.1	yes	mef_A_.NG_047958.1	yes
214	G20000203	GMR-Spn9133	Sucre	2018-02-06	Male	1	< 2	L. pleural	Pneumonia	8	resistant	2	intermedia	4	susceptible	8	resistant	>16	resistant	0.5	susceptible	>16	resistant	NR	susceptible	NA	NA	19A	1	1451	10	16	19	15	6	20	1	19A	no	NA	NA	NA	no	NA	yes	erm_B_.NG_047798.1	yes	mef_A_.NG_047958.1	yes
215	G20000204	GMR-Spn9135	Santander	2018-02-08	Female	67	> 60	Hemocultivo	Pneumonia	8	resistant	2	intermedia	2	susceptible	8	resistant	>16	resistant	0.5	susceptible	>16	resistant	NR	susceptible	NA	NA	19A	1	320	4	16	19	15	6	20	1	19A	no	NA	NA	NA	no	NA	yes	erm_B_.NG_047798.1	yes	mef_A_.NG_047958.1	yes
216	G20000206	GMR-Spn9145	Boyaca	2018-02-08	Female	1	< 2	Hemocultivo	Pneumonia	8	resistant	2	intermedia	4	susceptible	8	resistant	>16	resistant	0.25	susceptible	16	resistant	21	susceptible	NA	NA	19A	1	320	4	16	19	15	6	20	1	19A	no	NA	NA	NA	no	NA	yes	erm_B_.NG_047798.1	yes	mef_A_.NG_047958.1	yes
217	G20000207	GMR-Spn9146	Bogota	2018-02-08	Male	0.04	< 2	Hemocultivo	Sepsis	8	resistant	2	intermedia	2	susceptible	16	resistant	4	resistant	0.5	susceptible	>16	resistant	NR	susceptible	NA	NA	19A	1	320	4	16	19	15	6	20	1	19A	no	NA	NA	NA	no	NA	interrupted	erm_B_.NG_047798.1	yes	mef_A_.NG_047958.1	yes
218	G20000210	GMR-Spn9154	Meta	2018-02-15	Male	71	> 60	Hemocultivo	Febrile syndrome	8	resistant	4	resistant	2	susceptible	8	resistant	>16	resistant	0.25	susceptible	>16	resistant	NR	susceptible	NA	NA	19A	1	320	4	16	19	15	6	20	1	19A	no	NA	NA	NA	no	NA	yes	erm_B_.NG_047798.1	yes	mef_A_.NG_047958.1	yes
219	G20000211	GMR-Spn9155	Caldas	2018-02-15	Male	1	< 2	Hemocultivo	Pneumonia	4	intermedia	2	intermedia	2	susceptible	8	resistant	>16	resistant	0.25	susceptible	16	resistant	NR	susceptible	NA	NA	19A	1	320	4	16	19	15	6	20	1	19A	no	NA	NA	NA	no	NA	yes	erm_B_.NG_047798.1	yes	mef_A_.NG_047958.1	yes
220	G20000215	GMR-Spn9169	Antioquia	2018-02-23	Male	2	2 to < 5	Hemocultivo	No data	8	resistant	2	intermedia	2	susceptible	8	resistant	>16	resistant	0.5	susceptible	16	resistant	NR	susceptible	NA	NA	19A	1	320	4	16	19	15	6	20	1	19A	no	NA	NA	NA	no	NA	yes	erm_B_.NG_047798.1	yes	mef_A_.NG_047958.1	yes
221	G20000216	GMR-Spn9177	Arauca	2018-02-27	Male	38	14 to < 50	LCR	Meningitis	4	resistant	1	intermedia	2	susceptible	8	resistant	>16	resistant	0.25	susceptible	16	resistant	NR	susceptible	NA	NA	19A	1	320	4	16	19	15	6	20	1	19A	no	NA	NA	NA	no	NA	yes	erm_B_.NG_047798.1	yes	mef_A_.NG_047958.1	yes
222	G20000219	GMR-Spn9183	Bogota	2018-03-01	Male	3	2 to < 5	LCR	Meningitis	0.125	resistant	0.06	susceptible	2	susceptible	0.5	susceptible	8	resistant	0.25	susceptible	0.125	susceptible	NR	susceptible	NA	NA	19A	27	695	16	13	4	4	6	113	18	19A	no	NA	NA	NA	no	NA	no	NA	yes	mef_A_.NG_047958.1	yes
223	G20000220	GMR-Spn9197	Valle	2018-03-05	Male	3	2 to < 5	Hemocultivo	No data	4	intermedia	2	intermedia	4	susceptible	2	intermedia	>16	resistant	0.5	susceptible	16	resistant	NR	susceptible	NA	NA	19A	10	276	2	19	2	17	6	22	14	19A	no	NA	NA	NA	no	NA	yes	erm_B_.NG_047800.1	no	NA	no
224	G20000221	GMR-Spn9199	Valle	2018-03-08	Female	24	14 to < 50	Hemocultivo	Pneumonia	4	intermedia	2	intermedia	2	susceptible	1	intermedia	>16	resistant	0.5	susceptible	16	resistant	NR	susceptible	NA	NA	19A	10	276	2	19	2	17	6	22	14	19A	no	NA	NA	NA	no	NA	yes	erm_B_.NG_047800.1	no	NA	no
225	G20000222	GMR-Spn9200	Risaralda	2018-03-08	Male	0.02	< 2	Hemocultivo	Sepsis	8	resistant	4	resistant	2	susceptible	8	resistant	>16	resistant	0.5	susceptible	16	resistant	NR	susceptible	NA	NA	19A	1	320	4	16	19	15	6	20	1	19A	no	NA	NA	NA	no	NA	yes	erm_B_.NG_047798.1	yes	mef_A_.NG_047958.1	yes
226	G20000224	GMR-Spn9205	Bogota	2018-03-08	Female	51	50 to < 60	Hemocultivo	Other	0.5	susceptible	0.25	susceptible	2	susceptible	0.25	susceptible	>16	resistant	0.5	susceptible	>16	resistant	NR	susceptible	NA	NA	23A	5	abf4e2f8eae5f165248ff2be3beeac41cb6bc44d	7	13	78	6	1	6	8	23A	no	NA	NA	NA	no	NA	yes	erm_B_.NG_047802.1	no	NA	no
227	G20000228	GMR-Spn9214	Valle	2018-03-10	Male	2	2 to < 5	L. pleural	Pneumonia	8	resistant	2	intermedia	2	susceptible	8	resistant	>16	resistant	0.5	susceptible	8	resistant	NR	susceptible	NA	NA	19A	1	320	4	16	19	15	6	20	1	19A	no	NA	NA	NA	no	NA	yes	erm_B_.NG_047798.1	yes	mef_A_.NG_047958.1	yes
228	G20000229	GMR-Spn9219	Cesar	2018-03-12	Female	86	> 60	Hemocultivo	Pneumonia	8	resistant	2	intermedia	2	susceptible	8	resistant	>16	resistant	0.5	susceptible	>16	resistant	NR	susceptible	NA	NA	19A	1	1451	10	16	19	15	6	20	1	19A	no	NA	NA	NA	no	NA	yes	erm_B_.NG_047798.1	yes	mef_A_.NG_047958.1	yes
229	G20000230	GMR-Spn9220	Norte de Santander	2018-03-15	Female	2	2 to < 5	Hemocultivo	Meningitis	8	resistant	2	intermedia	2	susceptible	8	resistant	>16	resistant	0.5	susceptible	>16	resistant	NR	susceptible	NA	NA	19A	1	320	4	16	19	15	6	20	1	19A	no	NA	NA	NA	no	NA	yes	erm_B_.NG_047798.1	yes	mef_A_.NG_047958.1	yes
230	G20000231	GMR-Spn9222	Bogota	2018-03-15	Female	2	2 to < 5	Hemocultivo	No data	8	resistant	2	intermedia	2	susceptible	8	resistant	>16	resistant	0.5	susceptible	>16	resistant	NR	susceptible	NA	NA	19A	1	320	4	16	19	15	6	20	1	19A	no	NA	NA	NA	no	NA	yes	erm_B_.NG_047798.1	yes	mef_A_.NG_047958.1	yes
231	G20000233	GMR-Spn9226	Huila	2018-03-16	Female	44	14 to < 50	L. pleural	Meningitis	0.25	susceptible	0.25	susceptible	4	susceptible	0.25	susceptible	>16	resistant	0.5	susceptible	>16	resistant	NR	susceptible	NA	NA	6C	47	4310	32	28	1	1	15	1	14	06C	no	NA	NA	NA	no	NA	yes	erm_B_.NG_047798.1	no	NA	no
232	G20000234	GMR-Spn9228	Meta	2018-03-21	Male	0.09	< 2	LCR	Febrile syndrome	8	resistant	2	resistant	4	susceptible	4	resistant	>16	resistant	0.5	susceptible	16	resistant	NR	susceptible	NA	NA	19A	1	320	4	16	19	15	6	20	1	19A	no	NA	NA	NA	no	NA	yes	erm_B_.NG_047798.1	yes	mef_A_.NG_047958.1	yes
233	G20000237	GMR-Spn9242	Boyaca	2018-03-23	Male	78	> 60	Hemocultivo	Pneumonia	8	resistant	2	intermedia	4	susceptible	4	resistant	>16	resistant	0.5	susceptible	16	resistant	NR	susceptible	NA	NA	19A	1	320	4	16	19	15	6	20	1	19A	no	NA	NA	NA	no	NA	yes	erm_B_.NG_047798.1	yes	mef_A_.NG_047958.1	yes
234	G20000238	GMR-Spn9247	Valle	2018-04-05	Male	62	> 60	Hemocultivo	No data	4	intermedia	1	susceptible	4	susceptible	1	intermedia	>16	resistant	0.5	susceptible	16	resistant	NR	susceptible	NA	NA	19A	10	276	2	19	2	17	6	22	14	19A	no	NA	NA	NA	no	NA	yes	erm_B_.NG_047800.1	no	NA	no
235	G20000239	GMR-Spn9249	Valle	2018-04-05	Male	64	> 60	Hemocultivo + LCR	Meningitis	4	intermedia	1	susceptible	4	susceptible	2	intermedia	>16	resistant	0.5	susceptible	16	resistant	NR	susceptible	NA	NA	19A	10	276	2	19	2	17	6	22	14	19A	no	NA	NA	NA	no	NA	yes	erm_B_.NG_047800.1	no	NA	no
236	G20000242	GMR-Spn9252	Bogota	2018-04-05	Female	2	2 to < 5	Hemocultivo	Other	4	intermedia	2	intermedia	2	susceptible	4	resistant	2	resistant	0.5	susceptible	0.5	susceptible	NR	susceptible	NA	NA	19A	1	320	4	16	19	15	6	20	1	19A	no	NA	NA	NA	no	NA	interrupted	erm_B_.NG_047798.1	yes	mef_A_.NG_047958.1	yes
237	G20000247	GMR-Spn9267	Antioquia	2018-04-12	Male	48	14 to < 50	Hemocultivo	Meningitis	0.5	susceptible	0.03	susceptible	4	susceptible	1	intermedia	>16	resistant	0.5	susceptible	>16	resistant	NR	susceptible	NA	NA	20	43	3c96e9d7c970254ea3465f3b01908d58036eff84	93	17	1	2	6	1	14	20	no	NA	NA	NA	no	NA	yes	erm_B_.NG_047798.1	yes	mef_A_.NG_047958.1	yes
238	G20000250	GMR-Spn9276	Bogota	2018-04-19	Male	0.03	< 2	Hemocultivo	Other	4	intermedia	2	intermedia	2	susceptible	8	resistant	4	resistant	0.5	susceptible	16	resistant	25	susceptible	NA	NA	19A	1	320	4	16	19	15	6	20	1	19A	no	NA	NA	NA	no	NA	interrupted	erm_B_.NG_047798.1	yes	mef_A_.NG_047958.1	yes
239	G20000251	GMR-Spn9281	Antioquia	2018-04-24	Male	30	14 to < 50	LCR	Meningitis	1	resistant	0.25	susceptible	4	susceptible	0.5	susceptible	>16	resistant	0.5	susceptible	>16	resistant	24	susceptible	NA	NA	23A	5	338	7	13	8	6	1	6	8	23A	no	NA	NA	NA	no	NA	yes	erm_B_.NG_047802.1	no	NA	no
240	G20000253	GMR-Spn9286	Bogota	2018-04-26	Female	0.05	< 2	Hemocultivo	Pneumonia	8	resistant	2	intermedia	4	susceptible	16	resistant	>16	resistant	0.5	susceptible	16	resistant	24	susceptible	NA	NA	19A	1	320	4	16	19	15	6	20	1	19A	no	NA	NA	NA	no	NA	yes	erm_B_.NG_047798.1	yes	mef_A_.NG_047958.1	yes
241	G20000254	GMR-Spn9287	Bogota	2018-04-26	Male	1	< 2	Hemocultivo	Febrile syndrome	8	resistant	2	intermedia	2	susceptible	8	resistant	2	resistant	0.5	susceptible	>16	resistant	21	susceptible	NA	NA	19A	1	320	4	16	19	15	6	20	1	19A	no	NA	NA	NA	no	NA	interrupted	erm_B_.NG_047798.1	yes	mef_A_.NG_047958.1	yes
242	G20000257	GMR-Spn9302	Bolivar	2018-05-10	Female	3	2 to < 5	Hemocultivo	No data	8	resistant	2	intermedia	4	susceptible	8	resistant	>16	resistant	0.5	susceptible	>16	resistant	23	susceptible	NA	NA	19A	1	320	4	16	19	15	6	20	1	19A	no	NA	NA	NA	no	NA	yes	erm_B_.NG_047798.1	yes	mef_A_.NG_047958.1	yes
243	G20000259	GMR-Spn9309	Bogota	2018-05-10	Male	4	2 to < 5	Hemocultivo	Pneumonia	8	resistant	2	intermedia	4	susceptible	16	resistant	>16	resistant	0.5	susceptible	>16	resistant	24	susceptible	NA	NA	19A	1	320	4	16	19	15	6	20	1	19A	no	NA	NA	NA	no	NA	yes	erm_B_.NG_047798.1	yes	mef_A_.NG_047958.1	yes
244	G20000262	GMR-Spn9321	Valle	2018-05-15	Male	90	> 60	LCR	No data	0.25	resistant	0.06	susceptible	4	susceptible	0.5	susceptible	>16	resistant	0.5	susceptible	>16	resistant	22	susceptible	NA	NA	6C	47	4310	32	28	1	1	15	1	14	06C	no	NA	NA	NA	no	NA	yes	erm_B_.NG_047798.1	no	NA	partial
245	G20000263	GMR-Spn9325	Antioquia	2018-05-21	Male	40	14 to < 50	Hemocultivo	Pneumonia	8	resistant	2	intermedia	4	susceptible	8	resistant	>16	resistant	0.5	susceptible	16	resistant	24	susceptible	NA	NA	19A	1	320	4	16	19	15	6	20	1	19A	no	NA	NA	NA	no	NA	yes	erm_B_.NG_047798.1	yes	mef_A_.NG_047958.1	yes
246	G20000266	GMR-Spn9340	Huila	2018-05-31	Female	10	5 to < 14	LCR	Pneumonia	8	resistant	2	resistant	4	susceptible	8	resistant	>16	resistant	0.5	susceptible	16	resistant	24	susceptible	NA	NA	19A	1	320	4	16	19	15	6	20	1	19A	no	NA	NA	NA	no	NA	yes	erm_B_.NG_047798.1	yes	mef_A_.NG_047958.1	yes
247	G20000267	GMR-Spn9341	Huila	2018-05-31	Male	2	2 to < 5	Hemocultivo	Pneumonia	4	intermedia	2	intermedia	4	susceptible	8	resistant	>16	resistant	0.5	susceptible	16	resistant	24	susceptible	NA	NA	19A	1	320	4	16	19	15	6	20	1	19A	no	NA	NA	NA	no	NA	yes	erm_B_.NG_047798.1	yes	mef_A_.NG_047958.1	yes
248	G20000268	GMR-Spn9348	Antioquia	2018-05-31	Female	84	> 60	Hemocultivo	Sepsis	8	resistant	2	intermedia	4	susceptible	8	resistant	>16	resistant	0.5	susceptible	16	resistant	22	susceptible	NA	NA	19A	1	320	4	16	19	15	6	20	1	19A	no	NA	NA	NA	no	NA	yes	erm_B_.NG_047798.1	yes	mef_A_.NG_047958.1	yes
249	G20000271	GMR-Spn9362	Narino	2018-06-02	Female	3	2 to < 5	Hemocultivo	Pneumonia	4	intermedia	2	intermedia	4	susceptible	1	intermedia	>16	resistant	0.5	susceptible	16	resistant	22	susceptible	NA	NA	19A	10	276	2	19	2	17	6	22	14	19A	no	NA	NA	NA	no	NA	yes	erm_B_.NG_047800.1	no	NA	no
250	G20000272	GMR-Spn9363	Narino	2018-06-02	Female	52	50 to < 60	Hemocultivo	Other	4	intermedia	0.5	susceptible	4	susceptible	8	resistant	16	resistant	0.5	susceptible	0.125	susceptible	21	susceptible	NA	NA	19A	4	2344	8	13	14	4	17	4	1	19A	no	NA	NA	NA	no	NA	no	NA	yes	mef_A_.NG_047958.1	yes
251	G20000273	GMR-Spn9366	Valle	2018-06-07	Female	0.03	< 2	Hemocultivo	Meningitis	2	resistant	2	resistant	4	susceptible	1	intermedia	>16	resistant	0.5	susceptible	>16	resistant	24	susceptible	NA	NA	19A	10	276	2	19	2	17	6	22	14	19A	no	NA	NA	NA	no	NA	yes	erm_B_.NG_047800.1	no	NA	no
252	G20000276	GMR-Spn9379	Antioquia	2018-06-08	Male	2	2 to < 5	L. pleural	Sepsis	8	resistant	2	intermedia	4	susceptible	8	resistant	>16	resistant	0.5	susceptible	>16	resistant	26	susceptible	NA	NA	19A	1	13455	10	16	19	15	6	20	861	19A	no	NA	NA	NA	no	NA	yes	erm_B_.NG_047798.1	yes	mef_A_.NG_047958.1	yes
253	G20000277	GMR-Spn9386	Valle	2018-06-12	Male	90	> 60	Hemocultivo	No data	8	resistant	2	intermedia	4	susceptible	8	resistant	>16	resistant	0.5	susceptible	0.25	susceptible	26	susceptible	NA	NA	19A	1	9062	4	16	4	15	6	20	1	19A	no	NA	NA	NA	no	NA	yes	erm_B_.NG_047798.1	yes	mef_A_.NG_047958.1	yes
254	G20000278	GMR-Spn9389	Bolivar	2018-06-13	Female	1	< 2	Hemocultivo-L. pleural	Pneumonia	8	resistant	4	resistant	4	susceptible	8	resistant	>16	resistant	0.5	susceptible	>16	resistant	25	susceptible	NA	NA	19A	1	320	4	16	19	15	6	20	1	19A	no	NA	NA	NA	no	NA	yes	erm_B_.NG_047798.1	yes	mef_A_.NG_047958.1	yes
255	G20000279	GMR-Spn9390	Bogota	2018-06-14	Male	55	50 to < 60	Hemocultivo	Sepsis	8	resistant	4	resistant	4	susceptible	16	resistant	>16	resistant	0.5	susceptible	>16	resistant	25	susceptible	NA	NA	19A	1	320	4	16	19	15	6	20	1	19A	no	NA	NA	NA	no	NA	yes	erm_B_.NG_047798.1	yes	mef_A_.NG_047958.1	yes
256	G20000280	GMR-Spn9391	Bogota	2018-06-14	Male	4	2 to < 5	L. pleural	No data	8	resistant	8	resistant	4	susceptible	>16	resistant	>16	resistant	0.5	susceptible	>16	resistant	25	susceptible	NA	NA	19A	1	320	4	16	19	15	6	20	1	19A	no	NA	NA	NA	no	NA	yes	erm_B_.NG_047798.1	yes	mef_A_.NG_047958.1	yes
257	G20000281	GMR-Spn9392	Bogota	2018-06-14	Male	4	2 to < 5	Hemocultivo	Pneumonia	4	intermedia	2	intermedia	4	susceptible	>16	resistant	>16	resistant	0.5	susceptible	>16	resistant	24	susceptible	NA	NA	19A	1	320	4	16	19	15	6	20	1	19A	no	NA	NA	NA	no	NA	yes	erm_B_.NG_047798.1	yes	mef_A_.NG_047958.1	yes
258	G20000282	GMR-Spn9394	Bogota	2018-06-14	Male	3	2 to < 5	Hemocultivo	Pneumonia	8	resistant	4	resistant	4	susceptible	8	resistant	>16	resistant	0.5	susceptible	>16	resistant	25	susceptible	NA	NA	19A	1	320	4	16	19	15	6	20	1	19A	no	NA	NA	NA	no	NA	yes	erm_B_.NG_047798.1	yes	mef_A_.NG_047958.1	yes
259	G20000285	GMR-Spn9399	Caldas	2018-06-15	Male	55	50 to < 60	Hemocultivo	Meningitis	0.25	susceptible	0.125	susceptible	4	susceptible	1	intermedia	>16	resistant	0.5	susceptible	>16	resistant	29	susceptible	NA	NA	6C	47	386	32	28	1	1	15	52	14	06C	no	NA	NA	NA	no	NA	yes	erm_B_.NG_047798.1	no	NA	no
260	G20000288	GMR-Spn9405	Antioquia	2018-06-16	Male	77	> 60	LCR	Meningitis	0.5	resistant	0.125	susceptible	4	susceptible	0.5	susceptible	>16	resistant	0.5	susceptible	>16	resistant	28	susceptible	NA	NA	19F	9	861	2	5	4	12	17	21	14	untypable	no	NA	NA	NA	no	NA	yes	erm_B_.NG_047798.1	no	NA	no
261	G20000289	GMR-Spn9412	Valle	2018-06-20	Female	61	> 60	Hemocultivo	Sepsis	4	intermedia	2	intermedia	4	susceptible	16	resistant	>256	resistant	0.5	susceptible	16	resistant	25	susceptible	NA	NA	19A	1	320	4	16	19	15	6	20	1	19A	no	NA	NA	NA	no	NA	yes	erm_B_.NG_047798.1	yes	mef_A_.NG_047958.1	yes
262	G20000290	GMR-Spn9413	Valle	2018-06-20	Male	63	> 60	LCR	No data	8	resistant	2	resistant	4	susceptible	0.5	susceptible	>16	resistant	0.5	susceptible	>16	resistant	27	susceptible	NA	NA	6A	9	861	2	5	4	12	17	21	14	untypable	no	NA	NA	NA	no	NA	yes	erm_B_.NG_047798.1	no	NA	no
263	G20000291	GMR-Spn9419	Bogota	2018-06-21	Female	64	> 60	Hemocultivo	Febrile syndrome	4	intermedia	2	intermedia	4	susceptible	4	resistant	>16	resistant	0.5	susceptible	>16	resistant	25	susceptible	NA	NA	19A	1	320	4	16	19	15	6	20	1	19A	no	NA	NA	NA	no	NA	yes	erm_B_.NG_047798.1	yes	mef_A_.NG_047958.1	yes
264	G20000292	GMR-Spn9426	Antioquia	2018-06-23	Female	75	> 60	LCR	Other	1	susceptible	0.25	susceptible	4	susceptible	1	intermedia	>16	resistant	0.5	susceptible	>16	resistant	24	susceptible	NA	NA	24F	10	4677	12	19	2	17	6	8	14	serogroup 24	no	NA	NA	NA	no	NA	yes	erm_B_.NG_047798.1	no	NA	no
265	G20000293	GMR-Spn9427	Cesar	2018-06-23	Male	3	2 to < 5	Hemocultivo	No data	8	resistant	2	intermedia	4	susceptible	8	resistant	>16	resistant	0.5	susceptible	>16	resistant	26	susceptible	NA	NA	19A	1	320	4	16	19	15	6	20	1	19A	no	NA	NA	NA	no	NA	yes	erm_B_.NG_047798.1	yes	mef_A_.NG_047958.1	yes
266	G20000294	GMR-Spn9431	Bogota	2018-06-28	Female	2	2 to < 5	LCR	Meningitis	0.125	susceptible	0.06	susceptible	4	susceptible	4	resistant	>16	resistant	0.5	susceptible	>16	resistant	25	susceptible	NA	NA	15A	9	48cea6cdf7debc9a44861f26342a8223ae0ed440	2	5	36	12	da0f557aca439a20939a9bd16bd46ed971106507	21	14	15A	no	NA	NA	NA	no	NA	yes	erm_B_.NG_047798.1	no	NA	no
267	G20000295	GMR-Spn9433	Bogota	2018-06-28	Female	59	50 to < 60	Hemocultivo	Meningitis	8	resistant	2	intermedia	4	susceptible	8	resistant	>16	resistant	0.5	susceptible	16	resistant	25	susceptible	NA	NA	19A	1	320	4	16	19	15	6	20	1	19A	no	NA	NA	NA	no	NA	yes	erm_B_.NG_047798.1	yes	mef_A_.NG_047958.1	yes
268	G20000297	GMR-Spn9439	Antioquia	2018-06-29	Female	75	> 60	Hemocultivo	Sepsis	4	intermedia	2	intermedia	4	susceptible	2	intermedia	>16	resistant	0.5	susceptible	>16	resistant	23	susceptible	NA	NA	19A	10	276	2	19	2	17	6	22	14	19A	no	NA	NA	NA	no	NA	interrupted	erm_B_.NG_047800.1	no	NA	no
269	G20000298	GMR-Spn9440	Antioquia	2018-06-29	Male	72	> 60	Hemocultivo	Pneumonia	4	intermedia	2	intermedia	4	susceptible	16	resistant	16	resistant	0.5	susceptible	0.25	susceptible	20	susceptible	NA	NA	9V	6	156	7	11	10	1	6	8	1	09V	no	NA	NA	NA	no	NA	no	NA	yes	mef_A_.NG_047958.1	yes
270	G20000301	GMR-Spn9446	Bogota	2018-07-05	Female	0.11	< 2	Hemocultivo	Pneumonia	4	intermedia	2	intermedia	4	susceptible	16	resistant	>256	resistant	0.5	susceptible	16	resistant	25	susceptible	NA	NA	19A	1	320	4	16	19	15	6	20	1	19A	no	NA	NA	NA	no	NA	yes	erm_B_.NG_047798.1	yes	mef_A_.NG_047958.1	yes
271	G20000302	GMR-Spn9447	Bogota	2018-07-05	Female	66	> 60	Hemocultivo	Meningitis	8	resistant	2	intermedia	4	susceptible	16	resistant	>256	resistant	0.5	susceptible	16	resistant	24	susceptible	NA	NA	19A	1	320	4	16	19	15	6	20	1	19A	no	NA	NA	NA	no	NA	yes	erm_B_.NG_047798.1	yes	mef_A_.NG_047958.1	yes
272	G20000307	GMR-Spn9458	Casanare	2018-07-07	Female	37	14 to < 50	LCR	Meningitis	8	resistant	2	resistant	4	susceptible	8	resistant	>16	resistant	0.5	susceptible	16	resistant	27	susceptible	NA	NA	19A	1	1451	10	16	19	15	6	20	1	19A	no	NA	NA	NA	no	NA	yes	erm_B_.NG_047798.1	yes	mef_A_.NG_047958.1	yes
273	G20000310	GMR-Spn9464	Bogota	2018-07-12	Male	1	< 2	Hemocultivo	Sepsis	8	resistant	2	intermedia	4	susceptible	8	resistant	>16	resistant	0.5	susceptible	>16	resistant	28	susceptible	NA	NA	19A	1	320	4	16	19	15	6	20	1	19A	no	NA	NA	NA	no	NA	yes	erm_B_.NG_047798.1	yes	mef_A_.NG_047958.1	yes
274	G20000311	GMR-Spn9482	Valle	2018-07-23	Male	1	< 2	L. pleural	No data	8	resistant	4	resistant	4	susceptible	16	resistant	>16	resistant	0.5	susceptible	>16	resistant	29	susceptible	NA	NA	19A	1	320	4	16	19	15	6	20	1	19A	no	NA	NA	NA	no	NA	yes	erm_B_.NG_047798.1	yes	mef_A_.NG_047958.1	yes
275	G20000312	GMR-Spn9483	Antioquia	2018-07-25	Male	58	50 to < 60	Hemocultivo	Sepsis	8	resistant	2	intermedia	4	susceptible	8	resistant	>16	resistant	0.25	susceptible	>16	resistant	26	susceptible	NA	NA	19A	1	320	4	16	19	15	6	20	1	19A	no	NA	NA	NA	no	NA	yes	erm_B_.NG_047798.1	yes	mef_A_.NG_047958.1	yes
276	G20000313	GMR-Spn9487	Valle	2018-07-26	Male	3	2 to < 5	Hemocultivo	Other	4	intermedia	2	intermedia	4	susceptible	2	intermedia	>16	resistant	0.5	susceptible	>16	resistant	25	susceptible	NA	NA	19A	10	276	2	19	2	17	6	22	14	19A	no	NA	NA	NA	no	NA	yes	erm_B_.NG_047800.1	no	NA	no
277	G20000314	GMR-Spn9488	Bolivar	2018-07-26	Female	66	> 60	Hemocultivo	Meningitis	4	intermedia	0.5	susceptible	4	susceptible	8	resistant	>16	resistant	0.125	susceptible	>16	resistant	28	susceptible	NA	NA	19A	1	1451	10	16	19	15	6	20	1	19A	no	NA	NA	NA	no	NA	yes	erm_B_.NG_047798.1	yes	mef_A_.NG_047958.1	yes
278	G20000317	GMR-Spn9495	Valle	2018-08-01	Male	1	< 2	Hemocultivo	Sepsis	8	resistant	2	intermedia	4	susceptible	>16	resistant	>16	resistant	0.5	susceptible	>16	resistant	26	susceptible	NA	NA	19A	1	320	4	16	19	15	6	20	1	19A	no	NA	NA	NA	no	NA	yes	erm_B_.NG_047798.1	yes	mef_A_.NG_047958.1	yes
279	G20000318	GMR-Spn9500	Antioquia	2018-08-03	Male	3	2 to < 5	Sin dato	No data	8	resistant	2	intermedia	4	susceptible	16	resistant	>16	resistant	0.5	susceptible	>16	resistant	26	susceptible	NA	NA	19A	1	320	4	16	19	15	6	20	1	19A	no	NA	NA	NA	no	NA	yes	erm_B_.NG_047798.1	yes	mef_A_.NG_047958.1	yes
280	G20000321	GMR-Spn9510	Bolivar	2018-08-10	Female	1	< 2	Hemocultivo	Pneumonia	8	resistant	2	intermedia	4	susceptible	16	resistant	>16	resistant	0.5	susceptible	>16	resistant	24	susceptible	NA	NA	19A	1	320	4	16	19	15	6	20	1	19A	no	NA	NA	NA	no	NA	yes	erm_B_.NG_047798.1	yes	mef_A_.NG_047958.1	yes
281	G20000322	GMR-Spn9516	Santander	2018-08-16	Male	1	< 2	LCR	Meningitis	8	resistant	1	intermedia	4	susceptible	16	resistant	>16	resistant	0.5	susceptible	>16	resistant	24	susceptible	NA	NA	19A	1	1451	10	16	19	15	6	20	1	19A	no	NA	NA	NA	no	NA	yes	erm_B_.NG_047798.1	yes	mef_A_.NG_047958.1	yes
282	G20000323	GMR-Spn9518	Bogota	2018-08-16	Male	60	> 60	Liquido abdominal	Meningitis	8	resistant	1	intermedia	4	susceptible	16	resistant	>16	resistant	0.25	susceptible	>16	resistant	27	susceptible	NA	NA	19A	1	320	4	16	19	15	6	20	1	19A	no	NA	NA	NA	no	NA	yes	erm_B_.NG_047798.1	yes	mef_A_.NG_047958.1	yes
283	G20000325	GMR-Spn9527	Huila	2018-08-17	Female	1	< 2	Hemocultivo	Febrile syndrome	8	resistant	2	intermedia	4	susceptible	16	resistant	4	resistant	0.5	susceptible	>16	resistant	25	susceptible	NA	NA	19A	1	320	4	16	19	15	6	20	1	19A	no	NA	NA	NA	no	NA	interrupted	erm_B_.NG_047798.1	yes	mef_A_.NG_047958.1	yes
284	G20000327	GMR-Spn9530	Antioquia	2018-08-24	Male	58	50 to < 60	Hemocultivo	Sepsis	8	resistant	2	intermedia	4	susceptible	16	resistant	>16	resistant	0.5	susceptible	>16	resistant	26	susceptible	NA	NA	19A	1	320	4	16	19	15	6	20	1	19A	no	NA	NA	NA	no	NA	yes	erm_B_.NG_047798.1	yes	mef_A_.NG_047958.1	yes
285	G20000328	GMR-Spn9533	Antioquia	2018-08-24	Male	5	5 to < 14	LCR	Meningitis	0.5	resistant	0.5	susceptible	2	susceptible	0.5	susceptible	2	resistant	0.5	susceptible	0.25	susceptible	25	susceptible	NA	NA	6A	13	15266	7	25	4	4	15	220	28	06A	no	NA	NA	NA	no	NA	no	NA	yes	mef_A_.NG_047958.1	yes
286	G20000329	GMR-Spn9534	Bolivar	2018-08-24	Male	25	14 to < 50	Hemocultivo	Pneumonia	8	resistant	2	intermedia	4	susceptible	8	resistant	>16	resistant	0.5	susceptible	16	resistant	25	susceptible	NA	NA	19A	1	320	4	16	19	15	6	20	1	19A	no	NA	NA	NA	no	NA	yes	erm_B_.NG_047798.1	yes	mef_A_.NG_047958.1	yes
287	G20000330	GMR-Spn9541	Valle	2018-08-24	Female	93	> 60	Hemocultivo	Pneumonia	4	intermedia	2	intermedia	4	susceptible	1	intermedia	>16	resistant	0.5	susceptible	16	resistant	25	susceptible	NA	NA	19A	10	276	2	19	2	17	6	22	14	19A	no	NA	NA	NA	no	NA	yes	erm_B_.NG_047800.1	no	NA	no
288	G20000334	GMR-Spn9552	Bolivar	2018-08-30	Male	2	2 to < 5	Hemocultivo	Pneumonia	8	resistant	2	intermedia	4	susceptible	16	resistant	>16	resistant	0.5	susceptible	16	resistant	26	susceptible	NA	NA	19A	1	320	4	16	19	15	6	20	1	19A	no	NA	NA	NA	no	NA	yes	erm_B_.NG_047798.1	yes	mef_A_.NG_047958.1	yes
289	G20000335	GMR-Spn9554	Valle	2018-08-30	Male	2	2 to < 5	Hemocultivo	No data	8	resistant	2	intermedia	4	susceptible	16	resistant	>16	resistant	0.5	susceptible	16	resistant	27	susceptible	NA	NA	19A	1	728da067a5b444f197d814e99d15cef39c155077	4	16	3d76fea38bf39641597e6d8f01fcc3e7dd2e7ea4	15	6	20	1	19A	no	NA	NA	NA	no	NA	yes	erm_B_.NG_047798.1	yes	mef_A_.NG_047958.1	yes
290	G20000336	GMR-Spn9557	Bolivar	2018-09-04	Male	0.06	< 2	Hemocultivo	Pneumonia	8	resistant	2	intermedia	4	susceptible	8	resistant	>16	resistant	0.5	susceptible	>16	resistant	27	susceptible	NA	NA	19A	1	320	4	16	19	15	6	20	1	19A	no	NA	NA	NA	no	NA	yes	erm_B_.NG_047798.1	yes	mef_A_.NG_047958.1	yes
291	G20000337	GMR-Spn9564	Valle	2018-09-05	Female	63	> 60	Hemocultivo	Other	8	resistant	2	intermedia	4	susceptible	8	resistant	>16	resistant	0.5	susceptible	>16	resistant	27	susceptible	NA	NA	19A	1	320	4	16	19	15	6	20	1	19A	no	NA	NA	NA	no	NA	yes	erm_B_.NG_047798.1	yes	mef_A_.NG_047958.1	yes
292	G20000339	GMR-Spn9573	Atlantico	2018-09-06	Male	4	2 to < 5	Hemocultivo	Sepsis	8	resistant	2	intermedia	4	susceptible	8	resistant	>16	resistant	0.5	susceptible	>16	resistant	25	susceptible	NA	NA	19A	1	1451	10	16	19	15	6	20	1	19A	no	NA	NA	NA	no	NA	yes	erm_B_.NG_047798.1	yes	mef_A_.NG_047958.1	yes
293	G20000342	GMR-Spn9596	Antioquia	2018-09-14	Male	0.4	< 2	Hemocultivo	Sepsis	8	resistant	4	resistant	2	susceptible	8	resistant	>16	resistant	0.5	susceptible	>16	resistant	25	susceptible	NA	NA	19A	1	1451	10	16	19	15	6	20	1	19A	no	NA	NA	NA	no	NA	yes	erm_B_.NG_047798.1	yes	mef_A_.NG_047958.1	yes
294	G20000343	GMR-Spn9600	Risaralda	2018-09-19	Female	10	5 to < 14	LCR	Meningitis	1	resistant	0.5	susceptible	4	susceptible	0.25	susceptible	>16	resistant	0.5	susceptible	>16	resistant	24	susceptible	NA	NA	23A	5	217e8a6e2cd3938765b8258afa4b2ad6601a5198	7	13	8	6	1	6	6ae6ba716b63a49d326e927efd88093c2204e83c	23A	no	NA	NA	NA	no	NA	yes	erm_B_.NG_047802.1	no	NA	no
295	G20000344	GMR-Spn9601	Bogota	2018-09-20	Male	55	50 to < 60	Hemocultivo	Other	8	resistant	2	intermedia	4	susceptible	8	resistant	>16	resistant	0.5	susceptible	0.25	susceptible	24	susceptible	NA	NA	19A	1	1451	10	16	19	15	6	20	1	19A	no	NA	NA	NA	no	NA	yes	erm_B_.NG_047798.1	yes	mef_A_.NG_047958.1	yes
296	G20000345	GMR-Spn9604	Bogota	2018-09-20	Male	11	5 to < 14	LCR	Meningitis	0.5	resistant	0.5	susceptible	4	susceptible	0.5	susceptible	4	resistant	0.5	susceptible	0.125	susceptible	25	susceptible	NA	NA	6A	13	473	7	25	4	4	15	20	28	06A	no	NA	NA	NA	no	NA	no	NA	yes	mef_A_.NG_047958.1	yes
297	G20000346	GMR-Spn9608	Atlantico	2018-09-20	Female	61	> 60	Hemocultivo	Sepsis	8	resistant	2	intermedia	4	susceptible	8	resistant	>16	resistant	0.5	susceptible	16	resistant	25	susceptible	NA	NA	19A	1	1451	10	16	19	15	6	20	1	19A	no	NA	NA	NA	no	NA	yes	erm_B_.NG_047798.1	yes	mef_A_.NG_047958.1	yes
298	G20000347	GMR-Spn9609	Boyaca	2018-09-20	Female	37	14 to < 50	LCR	Meningitis	8	resistant	2	resistant	4	susceptible	8	resistant	>16	resistant	0.5	susceptible	0.125	susceptible	24	susceptible	NA	NA	19A	1	320	4	16	19	15	6	20	1	19A	no	NA	NA	NA	no	NA	yes	erm_B_.NG_047798.1	yes	mef_A_.NG_047958.1	yes
299	G20000348	GMR-Spn9616	Antioquia	2018-09-26	Female	76	> 60	Hemocultivo	Other	8	resistant	2	intermedia	4	susceptible	8	resistant	>16	resistant	0.5	susceptible	16	resistant	24	susceptible	NA	NA	19A	1	13455	10	16	19	15	6	20	861	19A	no	NA	NA	NA	no	NA	yes	erm_B_.NG_047798.1	yes	mef_A_.NG_047958.1	yes
300	G20000353	GMR-Spn9626	Valle	2018-09-28	Female	91	> 60	Hemocultivo	Pneumonia	8	resistant	2	intermedia	4	susceptible	4	resistant	>16	resistant	0.5	susceptible	16	resistant	25	susceptible	NA	NA	19A	1	320	4	16	19	15	6	20	1	19A	no	NA	NA	NA	no	NA	yes	erm_B_.NG_047798.1	yes	mef_A_.NG_047958.1	yes
301	G20000354	GMR-Spn9627	Valle	2018-10-03	Female	67	> 60	Hemocultivo	Meningitis	0.25	resistant	0.25	susceptible	2	susceptible	0.5	susceptible	4	resistant	0.5	susceptible	0.125	susceptible	21	susceptible	NA	NA	6C	13	5679	183	25	4	4	15	20	28	06C	no	NA	NA	NA	no	NA	no	NA	yes	mef_A_.NG_047958.1	yes
302	G20000356	GMR-Spn9632	Bogota	2018-10-04	Male	0.01	< 2	Hemocultivo	Sepsis	4	intermedia	2	intermedia	4	susceptible	8	resistant	>16	resistant	0.5	susceptible	16	resistant	21	susceptible	NA	NA	19A	1	320	4	16	19	15	6	20	1	19A	no	NA	NA	NA	no	NA	yes	erm_B_.NG_047798.1	yes	mef_A_.NG_047958.1	yes
303	G20000359	GMR-Spn9644	Bogota	2018-10-11	Male	2	2 to < 5	Hemocultivo	Sepsis	8	resistant	2	intermedia	4	susceptible	8	resistant	>16	resistant	0.5	susceptible	>16	resistant	23	susceptible	NA	NA	19A	1	320	4	16	19	15	6	20	1	19A	no	NA	NA	NA	no	NA	yes	erm_B_.NG_047798.1	yes	mef_A_.NG_047958.1	yes
304	G20000360	GMR-Spn9653	Atlantico	2018-10-23	Male	2	2 to < 5	Hemocultivo	Sepsis	4	intermedia	2	intermedia	2	susceptible	4	resistant	>16	resistant	0.25	susceptible	16	resistant	23	susceptible	NA	NA	19A	1	320	4	16	19	15	6	20	1	19A	no	NA	NA	NA	no	NA	yes	erm_B_.NG_047798.1	yes	mef_A_.NG_047958.1	yes
305	G20000361	GMR-Spn9654	Valle	2018-10-24	Female	2	2 to < 5	Hemocultivo	Febrile syndrome	8	resistant	2	intermedia	4	susceptible	4	resistant	>16	resistant	0.5	susceptible	16	resistant	21	susceptible	NA	NA	19A	1	320	4	16	19	15	6	20	1	19A	no	NA	NA	NA	no	NA	yes	erm_B_.NG_047798.1	yes	mef_A_.NG_047958.1	yes
306	G20000362	GMR-Spn9656	Atlantico	2018-11-01	Male	2	2 to < 5	Hemocultivo	Sepsis	4	intermedia	2	intermedia	4	susceptible	4	resistant	>16	resistant	0.5	susceptible	16	resistant	24	susceptible	NA	NA	19A	1	320	4	16	19	15	6	20	1	19A	no	NA	NA	NA	no	NA	yes	erm_B_.NG_047798.1	yes	mef_A_.NG_047958.1	yes
307	G20000366	GMR-Spn9667	Valle	2018-11-09	Male	3	2 to < 5	Hemocultivo	Pneumonia	4	intermedia	1	susceptible	4	susceptible	2	intermedia	>16	resistant	0.5	susceptible	16	resistant	24	susceptible	NA	NA	19A	10	276	2	19	2	17	6	22	14	19A	no	NA	NA	NA	no	NA	yes	erm_B_.NG_047800.1	no	NA	no
308	G20000367	GMR-Spn9676	Atlantico	2018-11-21	Female	80	> 60	Hemocultivo	Pneumonia	8	resistant	2	intermedia	4	susceptible	4	resistant	>16	resistant	0.5	susceptible	>16	resistant	26	susceptible	NA	NA	19A	1	1451	10	16	19	15	6	20	1	19A	no	NA	NA	NA	no	NA	yes	erm_B_.NG_047798.1	yes	mef_A_.NG_047958.1	yes
309	G20000368	GMR-Spn9678	Atlantico	2018-11-21	Female	6	5 to < 14	Hemocultivo	Febrile syndrome	8	resistant	2	intermedia	4	susceptible	8	resistant	>16	resistant	0.5	susceptible	>16	resistant	25	susceptible	NA	NA	19A	1	1451	10	16	19	15	6	20	1	19A	no	NA	NA	NA	no	NA	yes	erm_B_.NG_047798.1	yes	mef_A_.NG_047958.1	yes
310	G20000372	GMR-Spn9691	Valle	2018-12-03	Male	0.07	< 2	Hemocultivo	Other	4	intermedia	2	intermedia	4	susceptible	8	resistant	>16	resistant	0.5	susceptible	>16	resistant	23	susceptible	NA	NA	19A	1	320	4	16	19	15	6	20	1	19A	no	NA	NA	NA	no	NA	yes	erm_B_.NG_047798.1	yes	mef_A_.NG_047958.1	yes
311	G20000373	GMR-Spn9696	Bogota	2018-12-06	Female	0.05	< 2	Hemocultivo	Sepsis	8	resistant	2	intermedia	4	susceptible	8	resistant	>16	resistant	0.5	susceptible	>16	resistant	24	susceptible	NA	NA	19A	1	320	4	16	19	15	6	20	1	19A	no	NA	NA	NA	no	NA	yes	erm_B_.NG_047798.1	yes	mef_A_.NG_047958.1	yes
312	G20000375	GMR-Spn9703	Valle	2018-12-12	Male	5	5 to < 14	Liquido rodilla derecha	No data	4	intermedia	2	intermedia	4	susceptible	16	resistant	>16	resistant	0.5	susceptible	16	resistant	24	susceptible	NA	NA	19A	1	320	4	16	19	15	6	20	1	19A	no	NA	NA	NA	no	NA	yes	erm_B_.NG_047798.1	yes	mef_A_.NG_047958.1	yes
313	G20000377	GMR-Spn9706	Bogota	2018-12-13	Female	88	> 60	Hemocultivo	Sepsis	4	intermedia	2	intermedia	4	susceptible	8	resistant	>16	resistant	0.5	susceptible	>16	resistant	25	susceptible	NA	NA	19A	1	320	4	16	19	15	6	20	1	19A	no	NA	NA	NA	no	NA	yes	erm_B_.NG_047798.1	yes	mef_A_.NG_047958.1	yes
314	G20000379	GMR-Spn9712	Boyaca	2018-12-13	Male	59	50 to < 60	Hemocultivo	Pneumonia	4	intermedia	2	intermedia	4	susceptible	8	resistant	>16	resistant	0.5	susceptible	>16	resistant	24	susceptible	NA	NA	19A	1	320	4	16	19	15	6	20	1	19A	no	NA	NA	NA	no	NA	yes	erm_B_.NG_047798.1	yes	mef_A_.NG_047958.1	yes
315	G20000383	GMR-Spn9721	Valle	2018-12-21	Male	66	> 60	LCR	Meningitis	0.125	susceptible	0.06	susceptible	2	susceptible	0.5	susceptible	>16	resistant	0.5	susceptible	>16	resistant	26	susceptible	NA	NA	6C	47	386	32	28	1	1	15	52	14	06C	no	NA	NA	NA	no	NA	yes	erm_B_.NG_047798.1	no	NA	no
316	G20000385	GMR-Spn9726	Bogota	2018-12-28	Male	52	50 to < 60	LCR	Meningitis	4	resistant	2	resistant	4	susceptible	8	resistant	>16	resistant	0.25	susceptible	>16	resistant	21	susceptible	NA	NA	19A	1	320	4	16	19	15	6	20	1	19A	no	NA	NA	NA	no	NA	yes	erm_B_.NG_047798.1	yes	mef_A_.NG_047958.1	yes
317	NZ_LR216064.1	reference
[truncated: 44 more columns]
